# Supplementary material for: In situ orderly self-assembly strategy affording NIR-II-J-aggregates for in vivo imaging and surgical navigation
Source: Nat Commun. 2023 Apr 3;14:1843. doi: 10.1038/s41467-023-37586-7 (PMC10070396; doi:10.1038/s41467-023-37586-7)
Supplement: Supplementary file 7 — Source Data [file 41467_2023_37586_MOESM7_ESM.xlsx]

## Sheet: Fig. 3a-c, e-f, h-i
	Fig. 3a									Fig. 3b									Fig. 3c													Fig. 3e				illustration			Fig. 3f				illustration			Fig. 3h
	nm	Abs of HPQ-LZ	nm	Fl of HPQ-LZ	nm	Abs of HP-LZ	nm	Fl of HP-LZ		nm	Abs of HPQ-3	nm	Fl of HPQ-3	nm	Abs of HP-3	nm	Fl of HP-3		nm	Water	0.1	0.2	0.3	0.4	0.5	0.6	0.7	0.8	0.9	THF		nm	HPQ-LZ in THF	After filtration		Partical size	Numeber		nm	HPQ-LZ in Water	After filtration		Partical size	Numeber		nm	HP-LZ in THF	After filtration
	400	0.62257	850	0	405	0.94506	518	0.14733		400	0.49528	575	0.37553	400	0.35448	525	0.01133		398	0.59804	0.41436	0.40113	0.49744	0.43316	0.4439	0.48276	0.51515	0.55294	0.66061	0.60145		391	0.50794	0.05159		0.4	0		395	0.66667	0.59756		0.4	0		395.5	0.75706	0.73446
	401	0.62646	852	0.01496	405.5	0.93538	518.2	0.14602		400.5	0.49528	575.2	0.3774	400.5	0.35821	525.2	0.01136		399	0.60784	0.41436	0.40113	0.49744	0.4385	0.44878	0.48768	0.51515	0.55294	0.66061	0.6087		392	0.5119	0.04762		0.46323	0		396	0.67073	0.60163		0.46323	0		396	0.74576	0.72316
	402	0.63424	854	0.03345	406	0.92588	518.4	0.14449		401	0.49528	575.4	0.37924	401	0.36194	525.4	0.01139		400	0.59804	0.41436	0.39548	0.50256	0.44385	0.45854	0.49261	0.5202	0.55882	0.66667	0.61594		393	0.51587	0.04762		0.53646	0		397	0.66667	0.59756		0.53646	0		396.5	0.72881	0.71186
	403	0.64202	856	0.05532	406.5	0.91655	518.6	0.14283		401.5	0.49057	575.6	0.38107	401.5	0.3694	525.6	0.01142		401	0.59804	0.41436	0.39548	0.49744	0.4492	0.45854	0.49261	0.5202	0.56471	0.66667	0.61594		394	0.51587	0.04762		0.62126	0		398	0.66667	0.59756		0.62126	0		397	0.72316	0.70056
	404	0.64591	858	0.07652	407	0.9074	518.8	0.14124		402	0.49057	575.8	0.38287	402	0.37313	525.8	0.01145		402	0.59804	0.40884	0.39548	0.50256	0.45455	0.46341	0.49754	0.52525	0.56471	0.67273	0.62319		395	0.51984	0.05159		0.71947	0		399	0.66667	0.59756		0.71947	0		397.5	0.71186	0.68927
	405	0.64981	860	0.09655	407.5	0.89842	519	0.13972		402.5	0.49057	576	0.38465	402.5	0.37687	526	0.01149		403	0.58824	0.40884	0.39548	0.50256	0.45989	0.46829	0.50246	0.5303	0.57059	0.67879	0.63043		396	0.52778	0.05159		0.8332	0		400	0.66667	0.59756		0.8332	0		398	0.69492	0.67797
	406	0.65759	862	0.12056	408	0.88962	519.2	0.13819		403	0.49528	576.2	0.38641	403	0.3806	526.2	0.01152		404	0.58824	0.40331	0.38983	0.49744	0.45989	0.47317	0.50739	0.53535	0.57059	0.67879	0.63043		397	0.52778	0.05159		0.96492	0		401	0.6626	0.59756		0.96492	0		398.5	0.68362	0.66667
	407	0.66537	864	0.13807	408.5	0.88099	519.4	0.13667		403.5	0.49528	576.4	0.38815	403.5	0.38433	526.4	0.01156		405	0.58824	0.39779	0.38983	0.50256	0.46524	0.47317	0.50739	0.53535	0.57647	0.67879	0.63043		398	0.53175	0.05159		1.11745	0		402	0.6626	0.59756		1.11745	0		399	0.67232	0.66102
	408	0.66926	866	0.15994	409	0.87254	519.6	0.13515		404	0.49528	576.6	0.38987	404	0.38806	526.6	0.0116		406	0.58824	0.39779	0.38418	0.50256	0.47059	0.47805	0.51232	0.5404	0.58235	0.68485	0.63768		399	0.53968	0.05159		1.29409	0		403	0.6626	0.59756		1.29409	0		399.5	0.66102	0.64972
	409	0.67315	868	0.18285	409.5	0.86427	519.8	0.13369		404.5	0.49528	576.8	0.39156	404.5	0.39179	526.8	0.01165		407	0.57843	0.39227	0.37853	0.50256	0.47594	0.48293	0.51724	0.54545	0.58235	0.68485	0.63768		400	0.53968	0.05556		1.49866	0		404	0.6626	0.5935		1.49866	0		400	0.64972	0.63842
	410	0.68093	870	0.20437	410	0.85617	520	0.13224		405	0.49528	577	0.39324	405	0.39552	527	0.01169		408	0.57843	0.38674	0.37853	0.50256	0.48128	0.49268	0.52217	0.55051	0.58824	0.69091	0.64493		401	0.53968	0.05556		1.73557	0		405	0.6626	0.5935		1.73557	0		400.5	0.63842	0.62712
	411	0.68482	872	0.2269	410.5	0.84825	520.2	0.13078		405.5	0.49528	577.2	0.39489	405.5	0.39925	527.2	0.01174		409	0.57843	0.38674	0.37853	0.50256	0.48663	0.49756	0.52709	0.55556	0.58824	0.69091	0.64493		402	0.54365	0.05556		2.00993	0		406	0.65854	0.5935		2.00993	0		401	0.63277	0.61582
	412	0.69261	874	0.25036	411	0.84051	520.4	0.1294		406	0.49528	577.4	0.39652	406	0.40299	527.4	0.01178		410	0.56863	0.38674	0.37288	0.50256	0.48663	0.49756	0.53202	0.55556	0.59412	0.69091	0.65217		403	0.54762	0.05556		2.32766	0		407	0.65447	0.5935		2.32766	0		401.5	0.61582	0.60452
	413	0.6965	876	0.27175	411.5	0.83294	520.6	0.12801		406.5	0.5	577.6	0.39814	406.5	0.41045	527.6	0.01183		411	0.56863	0.38122	0.36723	0.50256	0.49198	0.50244	0.53695	0.56061	0.59412	0.69091	0.65217		404	0.54762	0.05556		2.69561	0		408	0.65447	0.58943		2.69561	0		402	0.61017	0.59887
	414	0.70039	878	0.29398	412	0.82554	520.8	0.12663		407	0.5	577.8	0.39973	407	0.41418	527.8	0.01189		412	0.55882	0.37569	0.36723	0.50256	0.49733	0.50732	0.53695	0.56566	0.6	0.69091	0.65217		405	0.54762	0.05556		3.12173	0		409	0.65447	0.58537		3.12173	0		402.5	0.59887	0.58757
	415	0.70428	880	0.31463	412.5	0.81832	521	0.12531		407.5	0.50472	578	0.40129	407.5	0.41791	528	0.01194		413	0.55882	0.37017	0.36158	0.50769	0.50267	0.5122	0.54187	0.57071	0.6	0.69091	0.65217		406	0.55159	0.05556		3.61521	0		410	0.65041	0.5813		3.61521	0		403	0.58757	0.57627
	416	0.70817	882	0.33663	413	0.81128	521.2	0.124		408	0.50472	578.2	0.40284	408	0.42164	528.2	0.012		414	0.55882	0.37017	0.36158	0.50769	0.50802	0.51707	0.5468	0.57576	0.60588	0.69091	0.65217		407	0.55556	0.05556		4.1867	0		411	0.64634	0.5813		4.1867	0		403.5	0.57627	0.57062
	417	0.71206	884	0.36034	413.5	0.80442	521.4	0.12275		408.5	0.50472	578.4	0.40437	408.5	0.4291	528.4	0.01205		415	0.54902	0.36464	0.35593	0.50769	0.51337	0.52195	0.55172	0.57576	0.61176	0.69091	0.65942		408	0.55556	0.05952		4.84853	0		412	0.64228	0.57724		4.84853	0		404	0.56497	0.55932
	418	0.71595	886	0.38511	414	0.79773	521.6	0.1215		409	0.50943	578.6	0.40587	409	0.43284	528.6	0.01211		416	0.54902	0.36464	0.35593	0.50769	0.52406	0.53171	0.55665	0.58081	0.61176	0.69697	0.65942		409	0.55556	0.05952		5.61499	0		413	0.63821	0.57724		5.61499	0		404.5	0.55367	0.55367
	419	0.71984	888	0.40581	414.5	0.79121	521.8	0.12026		409.5	0.50943	578.8	0.40736	409.5	0.43657	528.8	0.01218		417	0.53922	0.35912	0.35028	0.50769	0.52941	0.53659	0.56158	0.58586	0.61176	0.69091	0.65942		410	0.55556	0.05556		6.5026	0		414	0.63821	0.57317		6.5026	0		405	0.54802	0.54237
	420	0.72374	890	0.42855	415	0.78487	522	0.11908		410	0.50943	579	0.40882	410	0.4403	529	0.01224		418	0.53922	0.35359	0.34463	0.50769	0.53476	0.54146	0.5665	0.58586	0.61765	0.69091	0.65217		411	0.55556	0.05556		7.53052	0		415	0.63415	0.57317		7.53052	0		405.5	0.53672	0.53672
	421	0.73152	892	0.4504	415.5	0.77871	522.2	0.1179		410.5	0.51415	579.2	0.41026	410.5	0.44776	529.2	0.0123		419	0.52941	0.35359	0.34463	0.50769	0.54011	0.54634	0.57143	0.59091	0.61765	0.68485	0.65942		412	0.55556	0.05952		8.72094	0		416	0.63415	0.57317		8.72094	0		406	0.53107	0.53107
	422	0.73152	894	0.46981	416	0.77272	522.4	0.11679		411	0.51415	579.4	0.41168	411	0.45149	529.4	0.01237		420	0.52941	0.34807	0.34463	0.51282	0.54545	0.55122	0.57635	0.59596	0.62353	0.68485	0.65942		413	0.55556	0.05952		10.0995	0		417	0.63008	0.56911		10.0995	0		406.5	0.51977	0.51977
	423	0.73541	896	0.49272	416.5	0.76691	522.6	0.11562		411.5	0.51887	579.6	0.41308	411.5	0.45522	529.6	0.01244		421	0.52941	0.34254	0.33898	0.51282	0.5508	0.5561	0.58128	0.60101	0.62353	0.68485	0.65217		414	0.55159	0.05952		11.6961	0		418	0.62602	0.56504		11.6961	0		407	0.51412	0.51977
	424	0.73541	898	0.51476	417	0.76128	522.8	0.11451		412	0.52358	579.8	0.41446	412	0.46269	529.8	0.01251		422	0.52941	0.34254	0.33898	0.51282	0.55615	0.56585	0.58621	0.60101	0.62941	0.68485	0.65217		415	0.55159	0.05952		13.545	0		419	0.62195	0.56098		13.545	0		407.5	0.50282	0.50847
	425	0.7393	900	0.53662	417.5	0.75582	523	0.1134		412.5	0.5283	580	0.41581	412.5	0.46642	530	0.01259		423	0.51961	0.33702	0.33333	0.51282	0.5615	0.57073	0.59113	0.60606	0.62941	0.67879	0.65217		416	0.55159	0.05952		15.6862	0		420	0.61789	0.56098		15.6862	0		408	0.49718	0.50282
	426	0.74319	902	0.55839	418	0.75075	523.2	0.11236		413	0.5283	580.2	0.4173	413	0.47015	530.2	0.01271		424	0.51961	0.33702	0.33333	0.51795	0.57219	0.57561	0.59113	0.61111	0.62941	0.67273	0.65217		417	0.54762	0.05952		18.1658	0		421	0.61382	0.55691		18.1658	0		408.5	0.49153	0.49153
	427	0.74319	904	0.58112	418.5	0.74551	523.4	0.11132		413.5	0.53302	580.4	0.41868	413.5	0.47761	530.4	0.01283		425	0.5098	0.33149	0.33333	0.51795	0.57754	0.58049	0.60099	0.61616	0.63529	0.67273	0.65217		418	0.54762	0.05952		21.0374	0		422	0.61382	0.55691		21.0374	0		409	0.48588	0.48588
	428	0.74708	906	0.60295	419	0.74063	523.6	0.11028		414	0.53302	580.6	0.42	414	0.48134	530.6	0.01296		426	0.5098	0.32597	0.32768	0.51795	0.58289	0.59024	0.60099	0.61616	0.63529	0.66667	0.64493		419	0.54762	0.05952		24.363	0		423	0.60976	0.55285		24.363	0		409.5	0.47458	0.48023
	429	0.74708	908	0.62732	419.5	0.73558	523.8	0.10931		414.5	0.53774	580.8	0.42128	414.5	0.48507	530.8	0.01308		427	0.5	0.32597	0.32768	0.52308	0.58824	0.59512	0.61084	0.62121	0.63529	0.66667	0.64493		420	0.54365	0.05952		28.2143	0		424	0.60569	0.54878		28.2143	0		410	0.46893	0.47458
	430	0.74708	910	0.65278	420	0.7309	524	0.10827		415	0.53774	581	0.42263	415	0.49254	531	0.01318		428	0.5	0.32044	0.32768	0.52308	0.59893	0.6	0.61084	0.62121	0.63529	0.66061	0.64493		421	0.53968	0.05952		32.6744	0		425	0.60163	0.54878		32.6744	0		410.5	0.46328	0.46893
	431	0.74708	912	0.67271	420.5	0.72666	524.2	0.1073		415.5	0.54245	581.2	0.42382	415.5	0.5	531.2	0.0133		429	0.5	0.31492	0.32203	0.52308	0.60428	0.60488	0.62069	0.62626	0.64118	0.64848	0.63768		422	0.53571	0.05952		37.8396	0		426	0.59756	0.54472		37.8396	9.7108		411	0.45763	0.46328
	432	0.74708	914	0.68811	421	0.72229	524.4	0.10634		416	0.54717	581.4	0.42497	416	0.50373	531.4	0.01343		430	0.4902	0.31492	0.32203	0.52308	0.60963	0.60976	0.62069	0.63131	0.64118	0.64848	0.63768		423	0.53571	0.05952		43.8212	0		427	0.5935	0.54065		43.8212	29.7544		411.5	0.45198	0.45763
	433	0.74708	916	0.69986	421.5	0.71836	524.6	0.10537		416.5	0.55189	581.6	0.42608	416.5	0.51119	531.6	0.01353		431	0.4902	0.31492	0.31638	0.52821	0.61497	0.61951	0.62562	0.63131	0.64118	0.63636	0.63043		424	0.53175	0.05952		50.7484	0		428	0.58943	0.54065		50.7484	34.5537		412	0.44633	0.45198
	434	0.74708	918	0.71052	422	0.71431	524.8	0.1044		417	0.5566	581.8	0.42708	417	0.51493	531.8	0.01361		432	0.4902	0.30939	0.31638	0.52821	0.62032	0.62439	0.63054	0.63636	0.64118	0.6303	0.62319		425	0.52778	0.05952		58.7707	0		429	0.58537	0.53659		58.7707	19.395		412.5	0.44068	0.44633
	435	0.74319	920	0.72313	422.5	0.71067	525	0.1035		417.5	0.56132	582	0.42823	417.5	0.51866	532	0.01367		433	0.48039	0.30387	0.31638	0.52821	0.63102	0.62927	0.63547	0.63636	0.64118	0.62424	0.61594		426	0.52381	0.05952		68.0611	0		430	0.5813	0.53252		68.0611	5.59266		413	0.42938	0.44068
	436	0.7393	922	0.74095	423	0.70689	525.2	0.10253		418	0.56132	582.2	0.42937	418	0.52239	532.2	0.01368		434	0.48039	0.30387	0.31073	0.53333	0.63636	0.63902	0.64039	0.64141	0.64706	0.61818	0.6087		427	0.51984	0.05952		78.8202	0		431	0.57724	0.53252		78.8202	0.70771		413.5	0.42373	0.43503
	437	0.73541	924	0.75591	423.5	0.70352	525.4	0.10163		418.5	0.56604	582.4	0.43055	418.5	0.52985	532.4	0.01367		435	0.47059	0.29834	0.31073	0.53846	0.64706	0.6439	0.64532	0.64646	0.64706	0.61212	0.6087		428	0.51587	0.05952		91.28	0		432	0.56911	0.52846		91.28	0		414	0.42373	0.43503
	438	0.73152	926	0.77631	424	0.70047	525.6	0.10073		419	0.57075	582.6	0.43179	419	0.53731	532.6	0.0137		436	0.47059	0.29834	0.31073	0.53846	0.65241	0.64878	0.65025	0.64646	0.64706	0.6	0.5942		429	0.5119	0.05952		105.709	0		433	0.56504	0.52439		105.709	0		414.5	0.41808	0.42938
	439	0.72374	928	0.79859	424.5	0.69721	525.8	0.09983		419.5	0.57547	582.8	0.43297	419.5	0.54104	532.8	0.01375		437	0.46078	0.29834	0.31073	0.53846	0.6631	0.65854	0.65517	0.65152	0.64706	0.59394	0.58696		430	0.50397	0.05952		122.42	0		434	0.56098	0.52033		122.42	0		415	0.41243	0.42373
	440	0.71595	930	0.82148	425	0.69484	526	0.09899		420	0.58019	583	0.4341	420	0.54851	533	0.01379		438	0.46078	0.29282	0.30508	0.54359	0.66845	0.66341	0.6601	0.65657	0.65294	0.58788	0.57971		431	0.5	0.05952		141.772	0		435	0.55691	0.51626		141.772	0.00595		415.5	0.41243	0.42373
	441	0.70817	932	0.84569	425.5	0.69223	526.2	0.09816		420.5	0.58491	583.2	0.43527	420.5	0.55224	533.2	0.01383		439	0.45098	0.29282	0.30508	0.54872	0.6738	0.67317	0.66502	0.66162	0.65294	0.58182	0.57246		432	0.49603	0.05952		164.183	0		436	0.54878	0.51626		164.183	0.02506		416	0.40678	0.41808
	442	0.6965	934	0.86694	426	0.6894	526.4	0.0974		421	0.58962	583.4	0.43643	421	0.5597	533.4	0.01389		440	0.45098	0.29282	0.30508	0.54872	0.68449	0.67805	0.67488	0.66162	0.65294	0.5697	0.55797		433	0.4881	0.05556		190.137	0		437	0.54472	0.5122		190.137	0.04883		416.5	0.40678	0.41808
	443	0.68482	936	0.88474	426.5	0.68699	526.6	0.09664		421.5	0.59434	583.6	0.43751	421.5	0.56343	533.6	0.01398		441	0.45098	0.28729	0.30508	0.55385	0.68984	0.6878	0.6798	0.66667	0.65294	0.56364	0.55072		434	0.48413	0.05556		220.194	0		438	0.54065	0.50813		220.194	0.06156		417	0.40113	0.41243
	444	0.67315	938	0.90174	427	0.68444	526.8	0.09588		422	0.59906	583.8	0.43856	422	0.5709	533.8	0.01409		442	0.44118	0.28729	0.30508	0.55385	0.70053	0.69268	0.68473	0.67172	0.65882	0.55758	0.53623		435	0.47619	0.05556		255.002	6.78892		439	0.53659	0.50407		255.002	0.05775		417.5	0.39548	0.40678
	445	0.66148	940	0.91842	427.5	0.68226	527	0.09519		422.5	0.60377	584	0.43957	422.5	0.57836	534	0.01416		443	0.44118	0.28729	0.30508	0.55897	0.71123	0.70244	0.68966	0.67677	0.65882	0.55152	0.52899		436	0.47222	0.05556		295.312	23.5631		440	0.52846	0.5		295.312	0.04162		418	0.39548	0.40678
	446	0.64981	942	0.93337	428	0.67988	527.2	0.09449		423	0.60849	584.2	0.44054	423	0.58209	534.2	0.01424		444	0.44118	0.28729	0.31073	0.5641	0.71658	0.7122	0.69951	0.68182	0.66471	0.54545	0.51449		437	0.46825	0.05556		341.995	33.3327		441	0.52439	0.5		341.995	0.022		418.5	0.38983	0.40113
	447	0.63424	944	0.94516	428.5	0.67783	527.4	0.0938		423.5	0.61321	584.4	0.44151	423.5	0.58955	534.4	0.0144		445	0.44118	0.28729	0.31073	0.56923	0.72727	0.71707	0.70443	0.68687	0.66471	0.53939	0.5		438	0.46032	0.05556		396.058	24.7845		442	0.52033	0.49593		396.058	0.00755		419	0.38983	0.40113
	448	0.62257	946	0.95621	429	0.67613	527.6	0.09311		424	0.61792	584.6	0.44253	424	0.59328	534.6	0.01462		446	0.44118	0.29282	0.31073	0.57436	0.73262	0.72683	0.71429	0.69697	0.67059	0.53333	0.48551		439	0.45238	0.05159		458.666	9.87835		443	0.5122	0.49187		458.666	0.00125		419.5	0.38983	0.40113
	449	0.607	948	0.96546	429.5	0.67479	527.8	0.09248		424.5	0.62264	584.8	0.44356	424.5	0.60075	534.8	0.01486		447	0.43137	0.29282	0.31638	0.57949	0.74332	0.73659	0.71921	0.70202	0.67647	0.53333	0.47826		440	0.44444	0.05159		531.172	1.65248		444	0.50813	0.49187		531.172	0.000299656		420	0.38418	0.39548
	450	0.59533	950	0.97327	430	0.67326	528	0.09193		425	0.62736	585	0.44467	425	0.60821	535	0.01515		448	0.44118	0.29282	0.32203	0.58462	0.75401	0.74634	0.72906	0.70707	0.68235	0.52727	0.46377		441	0.44048	0.05159		615.139	0		445	0.50407	0.4878		615.139	0.00174		420.5	0.38418	0.39548
	451	0.57977	952	0.98083	430.5	0.67204	528.2	0.09131		425.5	0.63679	585.2	0.44588	425.5	0.61567	535.2	0.01545		449	0.44118	0.29834	0.32203	0.58974	0.76471	0.7561	0.73892	0.71717	0.68824	0.52727	0.44928		442	0.43254	0.04762		712.379	0		446	0.5	0.4878		712.379	0.00378		421	0.38418	0.39548
	452	0.56809	954	0.98646	431	0.67055	528.4	0.09075		426	0.64151	585.4	0.44708	426	0.6194	535.4	0.01574		450	0.44118	0.30387	0.32768	0.59487	0.7754	0.76585	0.74384	0.72222	0.69412	0.52121	0.43478		443	0.4246	0.04762		824.992	0		447	0.49187	0.48374		824.992	0.00421		421.5	0.37853	0.39548
	453	0.55642	956	0.99223	431.5	0.66931	528.6	0.0902		426.5	0.64623	585.6	0.44842	426.5	0.62687	535.6	0.01604		451	0.44118	0.30387	0.33333	0.6	0.78075	0.77561	0.75369	0.73232	0.7	0.52121	0.42754		444	0.42063	0.04762		955.406	0		448	0.49187	0.48374		955.406	0.00278		422	0.38418	0.39548
	454	0.54475	958	0.99847	432	0.66833	528.8	0.08964		427	0.65094	585.8	0.4498	427	0.6306	535.8	0.01638		452	0.44118	0.30939	0.33333	0.61026	0.79144	0.78537	0.75862	0.73737	0.70588	0.52121	0.41304		445	0.4127	0.04762		1106.44	0		449	0.48374	0.48374		1106.44	0.00111		422.5	0.37853	0.38983
	455	0.53307	960	0.99983	432.5	0.66762	529	0.08909		427.5	0.65566	586	0.45119	427.5	0.63806	536	0.0167		453	0.44118	0.31492	0.33898	0.61538	0.80214	0.79024	0.76847	0.74242	0.71176	0.52121	0.39855		446	0.40476	0.04365		1281.34	0		450	0.48374	0.48374		1281.34	0.000213822		423	0.37853	0.38983
	456	0.5214	962	1	433	0.66721	529.2	0.08854		428	0.66509	586.2	0.45258	428	0.64552	536.2	0.01704		454	0.45098	0.32044	0.34463	0.62051	0.81283	0.8	0.77833	0.75253	0.71765	0.52121	0.3913		447	0.39683	0.04365		1483.89	0		451	0.47967	0.48374		1483.89	0		423.5	0.37853	0.38983
	457	0.51362	964	0.99407	433.5	0.6665	529.4	0.08805		428.5	0.66981	586.4	0.45406	428.5	0.64925	536.4	0.01737		455	0.45098	0.32597	0.35028	0.62564	0.81818	0.80976	0.78818	0.76263	0.72353	0.52121	0.38406		448	0.38889	0.03968		1718.47	0		452	0.47561	0.48374		1718.47	0		424	0.37853	0.38983
	458	0.50195	966	0.98371	434	0.66602	529.6	0.08757		429	0.67453	586.6	0.45574	429	0.65672	536.6	0.0177		456	0.46078	0.33149	0.35593	0.6359	0.82888	0.81951	0.79803	0.76768	0.73529	0.52121	0.36957		449	0.38492	0.03968		1990.12	0		453	0.47154	0.48374		1990.12	0		424.5	0.37853	0.38983
	459	0.49416	968	0.97404	434.5	0.66516	529.8	0.08701		429.5	0.67925	586.8	0.45759	429.5	0.66418	536.8	0.01801		457	0.46078	0.33702	0.36158	0.64103	0.83957	0.82927	0.80296	0.77778	0.74118	0.52727	0.36232		450	0.37698	0.03968		2304.72	0		454	0.47154	0.4878		2304.72	0		425	0.38418	0.38983
	460	0.48638	970	0.96311	435	0.66443	530	0.0866		430	0.68396	587	0.45935	430	0.66791	537	0.0183		458	0.47059	0.34254	0.37288	0.64615	0.84492	0.83902	0.81281	0.78788	0.74706	0.52727	0.34783		451	0.36905	0.03571		2669.04	0		455	0.47154	0.4878		2669.04	0		425.5	0.38418	0.39548
	461	0.48249	972	0.95729	435.5	0.66384	530.2	0.08611		430.5	0.6934	587.2	0.46113	430.5	0.67537	537.2	0.0186		459	0.47059	0.34807	0.37853	0.65641	0.85561	0.84878	0.82266	0.79293	0.75882	0.53333	0.34058		452	0.36111	0.03571		3090.96	0		456	0.47154	0.49187		3090.96	0		426	0.38418	0.39548
	462	0.47471	974	0.95001	436	0.6629	530.4	0.0857		431	0.69811	587.4	0.46293	431	0.6791	537.4	0.01887		460	0.48039	0.35359	0.38418	0.66154	0.86631	0.85854	0.83251	0.80303	0.76471	0.53939	0.33333		453	0.35317	0.03571		3579.58	0		457	0.47154	0.49593		3579.58	0		426.5	0.38418	0.39548
	463	0.46693	976	0.94604	436.5	0.66222	530.6	0.08528		431.5	0.70283	587.6	0.46498	431.5	0.68657	537.6	0.01912		461	0.4902	0.36464	0.39548	0.67179	0.87166	0.86341	0.84236	0.81313	0.77647	0.53939	0.32609		454	0.34921	0.03571		4145.44	0		458	0.47154	0.5		4145.44	0		427	0.38418	0.39548
	464	0.46304	978	0.93926	437	0.6618	530.8	0.08487		432	0.70755	587.8	0.46708	432	0.6903	537.8	0.01935		462	0.4902	0.37017	0.40113	0.67692	0.88235	0.87317	0.84729	0.82323	0.78235	0.54545	0.31884		455	0.34127	0.03175		4800.75	0		459	0.47561	0.50407		4800.75	0		427.5	0.38418	0.39548
	465	0.45914	980	0.93242	437.5	0.66165	531	0.08445		432.5	0.71226	588	0.46928	432.5	0.69776	538	0.01954		463	0.5	0.38122	0.41243	0.68205	0.89305	0.88293	0.85714	0.82828	0.79412	0.55152	0.31159		456	0.33333	0.03175		5559.64	0		460	0.47561	0.50813		5559.64	0		428	0.38418	0.39548
	466	0.45525	982	0.92119	438	0.66117	531.2	0.08404		433	0.71698	588.2	0.47151	433	0.70522	538.2	0.01971		464	0.5098	0.38674	0.42373	0.69231	0.8984	0.89268	0.867	0.83838	0.8	0.55758	0.30435		457	0.3254	0.03175		6438.51	0		461	0.47967	0.51626		6438.51	0		428.5	0.38418	0.39548
	467	0.45136	984	0.91049	438.5	0.66146	531.4	0.08369		433.5	0.7217	588.4	0.47373	433.5	0.70896	538.4	0.01988		465	0.51961	0.39779	0.42938	0.70256	0.90909	0.89756	0.87685	0.84848	0.81176	0.56364	0.2971		458	0.32143	0.02778		7456.3	0		462	0.48374	0.52439		7456.3	0		429	0.38418	0.39548
	468	0.44747	986	0.89897	439	0.66141	531.6	0.08327		434	0.73113	588.6	0.47602	434	0.71269	538.6	0.02003		466	0.53922	0.40884	0.44068	0.70769	0.91444	0.90732	0.88177	0.85354	0.81765	0.5697	0.28986		459	0.31349	0.02778		8634.99	0		463	0.4878	0.52846		8634.99	0		429.5	0.38983	0.40113
	469	0.44358	988	0.88554	439.5	0.66154	531.8	0.08293		434.5	0.73585	588.8	0.47822	434.5	0.72015	538.8	0.02021		467	0.54902	0.41989	0.45198	0.71795	0.91979	0.9122	0.89163	0.86364	0.82941	0.57576	0.28261		460	0.30952	0.02778					464	0.49187	0.53659					430	0.39548	0.40113
	470	0.43969	990	0.86899	440	0.66183	532	0.08258		435	0.74057	589	0.48035	435	0.72761	539	0.02039		468	0.55882	0.43646	0.46893	0.72821	0.93048	0.92195	0.89655	0.87374	0.83529	0.58182	0.27536		461	0.30159	0.02778					465	0.49593	0.54878					430.5	0.39548	0.40113
	471	0.43969	992	0.85549	440.5	0.66229	532.2	0.08223		435.5	0.74528	589.2	0.48281	435.5	0.73134	539.2	0.02055		469	0.56863	0.44751	0.48023	0.73846	0.93583	0.93171	0.9064	0.87879	0.84118	0.58788	0.26812		462	0.29762	0.02778					466	0.50407	0.55691					431	0.39548	0.40678
	472	0.43969	994	0.84197	441	0.66292	532.4	0.08189		436	0.75472	589.4	0.48523	436	0.73881	539.4	0.02074		470	0.58824	0.45856	0.49718	0.74872	0.94118	0.93659	0.91626	0.88889	0.85294	0.59394	0.26087		463	0.28968	0.02778					467	0.5122	0.56504					431.5	0.40113	0.40678
	473	0.4358	996	0.82779	441.5	0.66323	532.6	0.08147		436.5	0.75943	589.6	0.48766	436.5	0.74627	539.6	0.02091		471	0.59804	0.47514	0.50847	0.75385	0.94652	0.94146	0.92118	0.89899	0.85882	0.60606	0.26087		464	0.28571	0.02381					468	0.52033	0.57724					432	0.40113	0.40678
	474	0.4358	998	0.81441	442	0.6638	532.8	0.08113		437	0.76415	589.8	0.49005	437	0.75	539.8	0.02108		472	0.61765	0.49171	0.52542	0.7641	0.95722	0.95122	0.92611	0.90404	0.87059	0.61212	0.25362		465	0.28175	0.02381					469	0.52846	0.58943					432.5	0.40678	0.40678
	475	0.4358	1000	0.79921	442.5	0.66464	533	0.08078		437.5	0.76887	590	0.49256	437.5	0.75746	540	0.02125		473	0.63725	0.50829	0.54237	0.77949	0.96257	0.9561	0.93596	0.91414	0.87647	0.61818	0.25362		466	0.27381	0.02381					470	0.53659	0.60163					433	0.40678	0.41243
	476	0.43191	1002	0.78381	443	0.66515	533.2	0.08043		438	0.77358	590.2	0.49514	438	0.76119	540.2	0.02135		474	0.65686	0.52486	0.55932	0.78974	0.96791	0.96098	0.94089	0.91919	0.88824	0.6303	0.24638		467	0.26984	0.02381					471	0.54878	0.61382					433.5	0.40678	0.41808
	477	0.4358	1004	0.76789	443.5	0.66579	533.4	0.08009		438.5	0.7783	590.4	0.4977	438.5	0.76493	540.4	0.02142		475	0.67647	0.54144	0.58192	0.8	0.96791	0.96585	0.94581	0.92424	0.89412	0.63636	0.24638		468	0.26587	0.02381					472	0.56098	0.63008					434	0.41243	0.41808
	478	0.4358	1006	0.75239	444	0.66658	533.6	0.07974		439	0.78774	590.6	0.50027	439	0.77239	540.6	0.02149		476	0.68627	0.56354	0.59887	0.81026	0.97326	0.97073	0.95567	0.93434	0.9	0.64242	0.24638		469	0.2619	0.02381					473	0.57317	0.64228					434.5	0.41243	0.41808
	479	0.4358	1008	0.73518	444.5	0.6675	533.8	0.0794		439.5	0.79245	590.8	0.503	439.5	0.77612	540.8	0.02151		477	0.71569	0.58564	0.62147	0.82051	0.97861	0.97561	0.96059	0.93939	0.91176	0.65455	0.24638		470	0.25794	0.02381					474	0.58537	0.65447					435	0.41808	0.42373
	480	0.4358	1010	0.72017	445	0.66854	534	0.07905		440	0.79717	591	0.50573	440	0.78358	541	0.02152		478	0.73529	0.60773	0.63842	0.8359	0.98396	0.98049	0.96552	0.94444	0.91765	0.66061	0.24638		471	0.25397	0.02381					475	0.60163	0.67073					435.5	0.41808	0.42373
	481	0.4358	1012	0.70438	445.5	0.6692	534.2	0.07877		440.5	0.80189	591.2	0.50838	440.5	0.78731	541.2	0.02152		479	0.7549	0.62431	0.66102	0.84615	0.98396	0.98537	0.97044	0.94949	0.92353	0.66667	0.24638		472	0.25	0.02381					476	0.61382	0.68699					436	0.42373	0.42938
	482	0.4358	1014	0.68843	446	0.67007	534.4	0.07843		441	0.8066	591.4	0.51098	441	0.79478	541.4	0.02154		480	0.77451	0.64641	0.68362	0.85641	0.9893	0.99024	0.97537	0.95455	0.92941	0.67879	0.23913		473	0.25	0.02381					477	0.63008	0.69919					436.5	0.42373	0.42938
	483	0.4358	1016	0.67425	446.5	0.67113	534.6	0.07801		441.5	0.81132	591.6	0.51377	441.5	0.79851	541.6	0.02156		481	0.79412	0.66851	0.70621	0.87179	0.9893	0.99024	0.97537	0.9596	0.93529	0.68485	0.24638		474	0.24603	0.02381					478	0.64634	0.71545					437	0.42938	0.42938
	484	0.43969	1018	0.65891	447	0.67237	534.8	0.07766		442	0.81604	591.8	0.51667	442	0.80224	541.8	0.02153		482	0.81373	0.69613	0.72881	0.88205	0.99465	0.99512	0.9803	0.96465	0.94118	0.69697	0.24638		475	0.24603	0.02381					479	0.6626	0.73171					437.5	0.43503	0.43503
	485	0.43969	1020	0.64537	447.5	0.67379	535	0.07732		442.5	0.82075	592	0.51971	442.5	0.8097	542	0.02149		483	0.83333	0.71823	0.74576	0.89231	0.99465	0.99512	0.98522	0.9697	0.94706	0.70303	0.24638		476	0.24206	0.01984					480	0.67886	0.7439					438	0.43503	0.44068
	486	0.43969	1022	0.63324	448	0.67536	535.2	0.07697		443	0.83019	592.2	0.52271	443	0.81343	542.2	0.02147		484	0.85294	0.74033	0.76836	0.90256	0.99465	1	0.98522	0.97475	0.95294	0.70909	0.24638		477	0.24206	0.01984					481	0.69512	0.76016					438.5	0.44068	0.44068
	487	0.44358	1024	0.61946	448.5	0.67658	535.4	0.07662		443.5	0.83491	592.4	0.52566	443.5	0.8209	542.4	0.02152		485	0.87255	0.76243	0.79096	0.91282	0.99465	1	0.99015	0.9798	0.95882	0.71515	0.24638		478	0.24206	0.02381					482	0.71138	0.77236					439	0.44633	0.44068
	488	0.44358	1026	0.60762	449	0.67804	535.6	0.07628		444	0.83962	592.6	0.52845	444	0.82463	542.6	0.02164		486	0.89216	0.78453	0.81356	0.92308	1	1	0.99015	0.9798	0.96471	0.72727	0.24638		479	0.24206	0.02381					483	0.73171	0.78455					439.5	0.44633	0.44633
	489	0.44358	1028	0.59326	449.5	0.67911	535.8	0.07593		444.5	0.84434	592.8	0.53102	444.5	0.83209	542.8	0.02174		487	0.90196	0.80663	0.83051	0.93333	0.99465	1	0.99507	0.98485	0.96471	0.73333	0.24638		480	0.24206	0.01984					484	0.74797	0.79675					440	0.45198	0.44633
	490	0.44747	1030	0.57966	450	0.68088	536	0.07566		445	0.84906	593	0.53363	445	0.83582	543	0.02185		488	0.92157	0.82873	0.85311	0.94359	0.99465	1	0.99507	0.98485	0.97059	0.73939	0.25362		481	0.24206	0.02381					485	0.76423	0.80894					440.5	0.45198	0.45198
	491	0.44747	1032	0.56505	450.5	0.68223	536.2	0.07531		445.5	0.85377	593.2	0.53638	445.5	0.83955	543.2	0.02204		489	0.93137	0.8453	0.87006	0.95385	0.99465	1	0.99507	0.9899	0.97647	0.75152	0.25362		482	0.24206	0.01984					486	0.78049	0.82114					441	0.45763	0.45198
	492	0.45136	1034	0.55307	451	0.68313	536.4	0.07503		446	0.85849	593.4	0.53915	446	0.84701	543.4	0.02224		490	0.95098	0.8674	0.88701	0.9641	0.99465	1	1	0.9899	0.97647	0.75758	0.25362		483	0.24603	0.02381					487	0.79675	0.83333					441.5	0.46328	0.45763
	493	0.45136	1036	0.54228	451.5	0.68477	536.6	0.07476		446.5	0.86321	593.6	0.54178	446.5	0.85075	543.6	0.02247		491	0.96078	0.88398	0.90395	0.96923	0.99465	1	1	0.99495	0.98235	0.76364	0.26087		484	0.24603	0.02381					488	0.81301	0.84146					442	0.46328	0.46328
	494	0.45525	1038	0.53038	452	0.68663	536.8	0.07441		447	0.86792	593.8	0.54442	447	0.85448	543.8	0.0227		492	0.97059	0.90055	0.9209	0.97436	0.9893	0.99512	1	0.99495	0.98235	0.7697	0.26087		485	0.24603	0.01984					489	0.82927	0.85366					442.5	0.46893	0.46328
	495	0.45525	1040	0.51941	452.5	0.68869	537	0.07413		447.5	0.87264	594	0.54699	447.5	0.86194	544	0.02292		493	0.98039	0.91713	0.9322	0.97949	0.9893	0.99512	0.99507	0.99495	0.98824	0.78182	0.26087		486	0.25	0.02381					490	0.84146	0.86179					443	0.47458	0.46893
	496	0.45914	1042	0.51035	453	0.69093	537.2	0.07385		448	0.87736	594.2	0.54961	448	0.86567	544.2	0.02322		494	0.9902	0.9337	0.94915	0.98462	0.98396	0.99512	0.99507	0.99495	0.98824	0.78788	0.26812		487	0.25	0.02381					491	0.85772	0.86992					443.5	0.48023	0.47458
	497	0.46304	1044	0.50107	453.5	0.69332	537.4	0.07365		448.5	0.88208	594.4	0.55222	448.5	0.8694	544.4	0.02359		495	1	0.95028	0.96045	0.98974	0.98396	0.99024	0.99507	0.99495	0.99412	0.79394	0.26812		488	0.25	0.02381					492	0.87398	0.87398					444	0.48588	0.47458
	498	0.46304	1046	0.49157	454	0.69585	537.6	0.07344		449	0.88679	594.6	0.55475	449	0.87313	544.6	0.02396		496	1	0.96133	0.97175	0.99487	0.97861	0.99024	0.99507	1	0.99412	0.8	0.27536		489	0.25397	0.02381					493	0.88618	0.88211					444.5	0.48588	0.48023
	499	0.46693	1048	0.48226	454.5	0.69801	537.8	0.07323		449.5	0.89151	594.8	0.55712	449.5	0.8806	544.8	0.02435		497	1	0.97238	0.9774	0.99487	0.97326	0.98537	0.99507	0.99495	1	0.80606	0.27536		490	0.25397	0.02381					494	0.89837	0.88618					445	0.49153	0.48588
	500	0.46693	1050	0.47377	455	0.70036	538	0.07302		450	0.89623	595	0.55946	450	0.88433	545	0.02475		498	1	0.98343	0.98305	1	0.97326	0.98049	0.99015	0.99495	1	0.81818	0.28261		491	0.25794	0.02381					495	0.91057	0.89024					445.5	0.49718	0.48588
	501	0.47082	1052	0.46505	455.5	0.70288	538.2	0.07282		450.5	0.90094	595.2	0.5618	450.5	0.88806	545.2	0.02514		499	1	0.98895	0.9887	1	0.96791	0.98049	0.99015	0.99495	1	0.82424	0.28261		492	0.25794	0.02381					496	0.92276	0.89431					446	0.50282	0.49153
	502	0.47471	1054	0.45711	456	0.70555	538.4	0.07268		451	0.90566	595.4	0.56425	451	0.89179	545.4	0.02554		500	1	0.99448	0.99435	1	0.96257	0.97561	0.98522	0.99495	1	0.8303	0.28986		493	0.2619	0.02381					497	0.93089	0.89837					446.5	0.50282	0.49718
	503	0.47471	1056	0.44836	456.5	0.70834	538.6	0.07254		451.5	0.91038	595.6	0.56689	451.5	0.89552	545.6	0.02594		501	1	0.99448	1	1	0.95722	0.97073	0.98522	0.99495	1	0.83636	0.28986		494	0.2619	0.02381					498	0.94309	0.90244					447	0.50847	0.49718
	504	0.4786	1058	0.44047	457	0.71073	538.8	0.0724		452	0.91509	595.8	0.56953	452	0.90299	545.8	0.02631		502	1	1	1	1	0.95187	0.96585	0.9803	0.9899	1	0.84242	0.2971		495	0.26587	0.02381					499	0.95122	0.90244					447.5	0.51412	0.50282
	505	0.48249	1060	0.43121	457.5	0.7133	539	0.07233		452.5	0.91981	596	0.57231	452.5	0.90672	546	0.02661		503	0.9902	1	0.99435	0.99487	0.94652	0.96098	0.97537	0.9899	1	0.84848	0.2971		496	0.26984	0.02381					500	0.95935	0.9065					448	0.51977	0.50847
	506	0.48249	1062	0.42412	458	0.71602	539.2	0.07219		453	0.91981	596.2	0.57507	453	0.91045	546.2	0.02696		504	0.98039	1	0.99435	0.98974	0.94118	0.9561	0.97044	0.98485	1	0.85455	0.30435		497	0.26984	0.02381					501	0.96748	0.9065					448.5	0.52542	0.51412
	507	0.48638	1064	0.41601	458.5	0.71884	539.4	0.07212		453.5	0.92453	596.4	0.57794	453.5	0.91418	546.4	0.02732		505	0.98039	0.99448	0.9887	0.98974	0.93583	0.94634	0.97044	0.98485	1	0.86061	0.30435		498	0.27381	0.02381					502	0.97561	0.9065					449	0.53107	0.51412
	508	0.49027	1066	0.40804	459	0.72176	539.6	0.07205		454	0.92925	596.6	0.58086	454	0.91791	546.6	0.02766		506	0.97059	0.99448	0.9887	0.98462	0.92513	0.94146	0.96552	0.9798	1	0.86667	0.31159		499	0.27381	0.02381					503	0.97967	0.9065					449.5	0.53107	0.51977
	509	0.49416	1068	0.402	459.5	0.72424	539.8	0.07198		454.5	0.93396	596.8	0.58368	454.5	0.92164	546.8	0.02802		507	0.96078	0.98895	0.98305	0.97949	0.91979	0.93659	0.96059	0.9798	0.99412	0.87273	0.31159		500	0.27778	0.02381					504	0.98374	0.90244					450	0.53672	0.52542
	510	0.49416	1070	0.39499	460	0.72684	540	0.07192		455	0.93868	597	0.58652	455	0.92537	547	0.02836		508	0.95098	0.98343	0.9774	0.97436	0.91444	0.93171	0.95567	0.97475	0.99412	0.87879	0.31884		501	0.28175	0.02381					505	0.9878	0.90244					450.5	0.54237	0.52542
	511	0.49805	1072	0.3876	460.5	0.72955	540.2	0.07185		455.5	0.93868	597.2	0.58955	455.5	0.9291	547.2	0.02869		509	0.94118	0.9779	0.9661	0.96923	0.90374	0.92195	0.95074	0.9697	0.99412	0.88485	0.32609		502	0.28175	0.02381					506	0.99187	0.90244					451	0.54802	0.53107
	512	0.49805	1074	0.38112	461	0.73232	540.4	0.07178		456	0.9434	597.4	0.59262	456	0.93284	547.4	0.02897		510	0.93137	0.96685	0.96045	0.95897	0.8984	0.91707	0.94581	0.9697	0.99412	0.89091	0.32609		503	0.28571	0.02381					507	0.99593	0.89837					451.5	0.55367	0.53672
	513	0.50195	1076	0.3742	461.5	0.73522	540.6	0.07171		456.5	0.94811	597.6	0.59576	456.5	0.93657	547.6	0.02928		511	0.92157	0.96133	0.94915	0.95385	0.89305	0.90732	0.94089	0.96465	0.98824	0.89697	0.33333		504	0.28968	0.02381					508	0.99593	0.89837					452	0.55367	0.54237
	514	0.50584	1078	0.36722	462	0.73833	540.8	0.07171		457	0.94811	597.8	0.59875	457	0.9403	547.8	0.02959		512	0.90196	0.95028	0.9435	0.94872	0.88235	0.90244	0.93596	0.9596	0.98824	0.89697	0.33333		505	0.29365	0.02381					509	1	0.89431					452.5	0.55932	0.54237
	515	0.50973	1080	0.36098	462.5	0.74162	541	0.07171		457.5	0.95283	598	0.60175	457.5	0.94403	548	0.02995		513	0.89216	0.93923	0.9322	0.93846	0.87701	0.89268	0.92611	0.95455	0.98235	0.90303	0.34058		506	0.29365	0.02381					510	1	0.89024					453	0.56497	0.54802
	516	0.50973	1082	0.35585	463	0.74505	541.2	0.07171		458	0.95755	598.2	0.60464	458	0.94403	548.2	0.03028		514	0.88235	0.92818	0.9209	0.92821	0.86631	0.8878	0.92118	0.94949	0.98235	0.90909	0.34783		507	0.29762	0.02778					511	1	0.88618					453.5	0.57062	0.55367
	517	0.51362	1084	0.35035	463.5	0.7486	541.4	0.07171		458.5	0.95755	598.4	0.6074	458.5	0.94776	548.4	0.03063		515	0.87255	0.91713	0.9096	0.91795	0.85561	0.87805	0.91626	0.94444	0.97647	0.91515	0.34783		508	0.30159	0.02778					512	1	0.88211					454	0.57627	0.55932
	518	0.51751	1086	0.34504	464	0.75172	541.6	0.07171		459	0.96226	598.6	0.61016	459	0.95149	548.6	0.03097		516	0.85294	0.90055	0.89266	0.91282	0.85027	0.86829	0.9064	0.93939	0.97647	0.91515	0.35507		509	0.30159	0.02778					513	1	0.87805					454.5	0.58192	0.56497
	519	0.51751	1088	0.33992	464.5	0.75499	541.8	0.07171		459.5	0.96698	598.8	0.61302	459.5	0.95522	548.8	0.03133		517	0.84314	0.8895	0.88136	0.90256	0.83957	0.86341	0.90148	0.93434	0.97059	0.92121	0.35507		510	0.30556	0.02778					514	0.99593	0.87398					455	0.58757	0.56497
	520	0.5214	1090	0.33487	465	0.75836	542	0.07171		460	0.96698	599	0.6159	460	0.95896	549	0.03167		518	0.83333	0.87845	0.87006	0.89231	0.83422	0.85366	0.89655	0.92929	0.97059	0.92727	0.36232		511	0.30952	0.02778					515	0.99593	0.86585					455.5	0.59322	0.57062
	521	0.52529	1092	0.32947	465.5	0.76181	542.2	0.07171		460.5	0.9717	599.2	0.61883	460.5	0.95896	549.2	0.03203		519	0.82353	0.86188	0.85311	0.88205	0.82353	0.8439	0.8867	0.92424	0.96471	0.93333	0.36957		512	0.30952	0.02778					516	0.99187	0.86179					456	0.59887	0.57627
	522	0.52529	1094	0.32401	466	0.76528	542.4	0.07171		461	0.9717	599.4	0.62161	461	0.96269	549.4	0.03232		520	0.80392	0.8453	0.84181	0.87179	0.81283	0.83902	0.88177	0.91919	0.95882	0.93333	0.36957		513	0.31349	0.02778					517	0.99187	0.85772					456.5	0.60452	0.58192
	523	0.52918	1096	0.31902	466.5	0.76875	542.6	0.07171		461.5	0.97642	599.6	0.6244	461.5	0.96642	549.6	0.03263		521	0.79412	0.83425	0.82486	0.85641	0.80214	0.82927	0.87685	0.91414	0.95882	0.93939	0.37681		514	0.31746	0.02778					518	0.9878	0.84959					457	0.61017	0.58757
	524	0.53307	1098	0.31382	467	0.77228	542.8	0.07171		462	0.97642	599.8	0.62711	462	0.97015	549.8	0.0329		522	0.78431	0.81768	0.81356	0.84615	0.79679	0.81951	0.867	0.90909	0.95294	0.93939	0.38406		515	0.32143	0.02778					519	0.98374	0.84553					457.5	0.61582	0.59322
	525	0.53307	1100	0.30876	467.5	0.77595	543	0.07171		462.5	0.98113	600	0.62978	462.5	0.97015	550	0.0332		523	0.76471	0.8011	0.79661	0.8359	0.7861	0.80976	0.85714	0.89899	0.94706	0.94545	0.38406		516	0.3254	0.02778					520	0.97967	0.8374					458	0.62147	0.59322
	526	0.53696	1102	0.30321	468	0.77971	543.2	0.07171		463	0.98113	600.2	0.63234	463	0.97388	550.2	0.03351		524	0.7549	0.79006	0.77966	0.82564	0.7754	0.8	0.85222	0.89394	0.94706	0.95152	0.3913		517	0.3254	0.02778					521	0.97967	0.83333					458.5	0.62147	0.59887
	527	0.54086	1104	0.29914	468.5	0.78352	543.4	0.07171		463.5	0.98585	600.4	0.63492	463.5	0.97761	550.4	0.03387		525	0.7451	0.77348	0.76836	0.81538	0.76471	0.79024	0.84729	0.88889	0.94118	0.95152	0.39855		518	0.32937	0.02778					522	0.97154	0.8252					459	0.62712	0.60452
	528	0.54086	1106	0.29494	469	0.78736	543.6	0.07178		464	0.98585	600.6	0.63763	464	0.97761	550.6	0.03421		526	0.72549	0.75691	0.75141	0.8	0.75936	0.78049	0.83744	0.88384	0.93529	0.95758	0.39855		519	0.33333	0.03175					523	0.96748	0.82114					459.5	0.63277	0.61017
	529	0.54475	1108	0.28937	469.5	0.79068	543.8	0.07178		464.5	0.98585	600.8	0.64044	464.5	0.98134	550.8	0.03452		527	0.71569	0.74033	0.73446	0.78974	0.74866	0.77561	0.82759	0.87374	0.92941	0.95758	0.4058		520	0.3373	0.03175					524	0.96341	0.81301					460	0.63842	0.61582
	530	0.54475	1110	0.28509	470	0.79405	544	0.07178		465	0.99057	601	0.64336	465	0.98134	551	0.03488		528	0.70588	0.72376	0.72316	0.77949	0.73797	0.76585	0.82266	0.86869	0.92353	0.96364	0.41304		521	0.3373	0.03175					525	0.95935	0.80488					460.5	0.64407	0.61582
	531	0.54864	1112	0.27985	470.5	0.79742	544.2	0.07178		465.5	0.99057	601.2	0.64638	465.5	0.98507	551.2	0.03525		529	0.68627	0.71271	0.70621	0.7641	0.73262	0.7561	0.81281	0.86364	0.92353	0.96364	0.41304		522	0.34127	0.03175					526	0.95122	0.79675					461	0.64972	0.62147
	532	0.54864	1114	0.27523	471	0.80135	544.4	0.07178		466	0.99057	601.4	0.64934	466	0.98507	551.4	0.0357		530	0.67647	0.69613	0.69492	0.75385	0.72193	0.74634	0.80788	0.85859	0.91765	0.96364	0.42029		523	0.34524	0.03175					527	0.94715	0.79268					461.5	0.65537	0.62712
	533	0.55253	1116	0.27068	471.5	0.80532	544.6	0.07178		466.5	0.99528	601.6	0.6524	466.5	0.98881	551.6	0.03614		531	0.66667	0.67956	0.67797	0.74359	0.71123	0.73659	0.79803	0.84848	0.91176	0.9697	0.42754		524	0.34524	0.03175					528	0.93902	0.78455					462	0.66102	0.63277
	534	0.55642	1118	0.26607	472	0.80879	544.8	0.07178		467	0.99528	601.8	0.65539	467	0.98881	551.8	0.03657		532	0.65686	0.66851	0.66667	0.72821	0.70053	0.73171	0.7931	0.84343	0.90588	0.9697	0.42754		525	0.34921	0.03175					529	0.93496	0.77642					462.5	0.66667	0.63842
	535	0.55642	1120	0.26114	472.5	0.81231	545	0.07178		467.5	0.99528	602	0.65832	467.5	0.98881	552	0.03705		533	0.64706	0.65193	0.64972	0.71795	0.69519	0.72195	0.78325	0.83838	0.9	0.97576	0.43478		526	0.35317	0.03175					530	0.92683	0.76829					463	0.67232	0.64407
	536	0.55642	1122	0.25658	473	0.81585	545.2	0.07171		468	1	602.2	0.66113	468	0.99254	552.2	0.03755		534	0.62745	0.64088	0.63842	0.70769	0.68449	0.7122	0.77833	0.83333	0.89412	0.97576	0.43478		527	0.35714	0.03175					531	0.92276	0.76423					463.5	0.67797	0.64972
	537	0.56031	1124	0.25043	473.5	0.81937	545.4	0.07171		468.5	1	602.4	0.66393	468.5	0.99254	552.4	0.03804		535	0.61765	0.62431	0.62712	0.69744	0.6738	0.70244	0.76847	0.82323	0.89412	0.97576	0.44203		528	0.35714	0.03175					532	0.91463	0.7561					464	0.68362	0.64972
	538	0.5642	1126	0.24497	474	0.82342	545.6	0.07171		469	1	602.6	0.66664	469	0.99627	552.6	0.03856		536	0.60784	0.61326	0.61017	0.68718	0.66845	0.69756	0.76355	0.81818	0.88824	0.97576	0.44928		529	0.36111	0.03175					533	0.9065	0.74797					464.5	0.68927	0.65537
	539	0.5642	1128	0.23889	474.5	0.82698	545.8	0.07171		469.5	1	602.8	0.6695	469.5	0.99627	552.8	0.03911		537	0.59804	0.59669	0.59887	0.67179	0.65775	0.6878	0.75369	0.81313	0.88235	0.98182	0.44928		530	0.36508	0.03175					534	0.90244	0.73984					465	0.69492	0.66102
	540	0.56809	1130	0.23214	475	0.83061	546	0.07178		470	1	603	0.6725	470	0.99627	553	0.03972		538	0.58824	0.58564	0.58192	0.66154	0.64706	0.67805	0.74877	0.80808	0.87647	0.98182	0.45652		531	0.36905	0.03571					535	0.89431	0.73577					465.5	0.70056	0.66667
	541	0.56809	1132	0.22519	475.5	0.83426	546.2	0.07178		470.5	1	603.2	0.67549	470.5	0.99627	553.2	0.04039		539	0.57843	0.57459	0.57062	0.65128	0.64171	0.67317	0.73892	0.79798	0.87059	0.98182	0.46377		532	0.36905	0.03571					536	0.88618	0.72764					466	0.70621	0.67232
	542	0.56809	1134	0.21872	476	0.83789	546.4	0.07178		471	1	603.4	0.67857	471	0.99627	553.4	0.04107		540	0.56863	0.55801	0.55932	0.64103	0.63102	0.66341	0.73399	0.79293	0.86471	0.98788	0.46377		533	0.37302	0.03571					537	0.87805	0.71951					466.5	0.70621	0.67797
	543	0.57198	1136	0.21103	476.5	0.84207	546.6	0.07185		471.5	1	603.6	0.68151	471.5	1	553.6	0.04178		541	0.55882	0.54696	0.54802	0.63077	0.62567	0.65366	0.72906	0.78788	0.85882	0.98788	0.47101		534	0.37698	0.03571					538	0.87398	0.71138					467	0.71186	0.68362
	544	0.57588	1138	0.20309	477	0.84625	546.8	0.07185		472	1	603.8	0.68442	472	1	553.8	0.04246		542	0.54902	0.53591	0.53672	0.62051	0.61497	0.64878	0.71921	0.78283	0.85882	0.98788	0.47101		535	0.38095	0.03571					539	0.86585	0.70325					467.5	0.71751	0.68927
	545	0.57588	1140	0.19545	477.5	0.84992	547	0.07185		472.5	1	604	0.68762	472.5	1	554	0.04316		543	0.53922	0.52486	0.52542	0.61026	0.60963	0.63902	0.71429	0.77778	0.85294	0.98788	0.47826		536	0.38095	0.03571					540	0.85772	0.69512					468	0.72881	0.69492
	546	0.57588	1142	0.1879	478	0.85362	547.2	0.07192		473	1	604.2	0.69097	473	1	554.2	0.04385		544	0.52941	0.51381	0.51412	0.6	0.59893	0.63415	0.70936	0.76768	0.84706	0.98788	0.47826		537	0.38492	0.03571					541	0.84959	0.69106					468.5	0.72881	0.69492
	547	0.57977	1144	0.18102	478.5	0.85732	547.4	0.07192		473.5	1	604.4	0.69424	473.5	1	554.4	0.04457		545	0.51961	0.50276	0.50282	0.58974	0.59358	0.62439	0.69951	0.76263	0.84118	0.99394	0.48551		538	0.38889	0.03571					542	0.84553	0.68293					469	0.74011	0.70056
	548	0.57977	1146	0.17381	479	0.86098	547.6	0.07198		474	1	604.6	0.69758	474	1	554.6	0.04526		546	0.51961	0.49171	0.49153	0.57949	0.58824	0.61951	0.69458	0.75758	0.83529	0.99394	0.49275		539	0.39286	0.03571					543	0.8374	0.6748					469.5	0.74011	0.70621
	549	0.58366	1148	0.16655	479.5	0.86454	547.8	0.07205		474.5	1	604.8	0.70106	474.5	1	554.8	0.04596		547	0.5098	0.48066	0.48023	0.56923	0.57754	0.60976	0.68966	0.75253	0.83529	0.99394	0.49275		540	0.39683	0.03571					544	0.82927	0.66667					470	0.74576	0.71186
	550	0.58366	1150	0.15937	480	0.86858	548	0.07212		475	1	605	0.70459	475	1	555	0.04665		548	0.5	0.46961	0.46893	0.55897	0.57219	0.60488	0.6798	0.74747	0.82941	0.99394	0.5		541	0.39683	0.03571					545	0.82114	0.65854					470.5	0.75141	0.71751
	551	0.58755	1152	0.15238	480.5	0.87255	548.2	0.07219		475.5	0.99528	605.2	0.70837	475.5	1	555.2	0.04734		549	0.4902	0.45856	0.45763	0.54872	0.56684	0.59512	0.67488	0.74242	0.82353	0.99394	0.50725		542	0.40079	0.03571					546	0.81301	0.65447					471	0.75706	0.72316
	552	0.58755	1154	0.14428	481	0.87594	548.4	0.07226		476	0.99528	605.4	0.71222	476	1	555.4	0.04798		550	0.48039	0.44751	0.44633	0.54359	0.55615	0.59024	0.66995	0.73737	0.81765	1	0.50725		543	0.40476	0.03571					547	0.80488	0.64634					471.5	0.76271	0.72881
	553	0.58755	1156	0.13696	481.5	0.87929	548.6	0.07233		476.5	0.99528	605.6	0.71602	476.5	1	555.6	0.04864		551	0.47059	0.43646	0.44068	0.53333	0.5508	0.58537	0.66502	0.73232	0.81765	1	0.51449		544	0.40873	0.03968					548	0.79675	0.63821					472	0.76836	0.73446
	554	0.59144	1158	0.12927	482	0.88256	548.8	0.07247		477	0.99528	605.8	0.71988	477	0.99627	555.8	0.04933		552	0.47059	0.43094	0.42938	0.52308	0.54545	0.58049	0.6601	0.72727	0.81176	1	0.51449		545	0.4127	0.03968					549	0.79268	0.63008					472.5	0.77401	0.73446
	555	0.59144	1160	0.12137	482.5	0.88632	549	0.07254		477.5	0.99057	606	0.72381	477.5	0.99627	556	0.05007		553	0.46078	0.41989	0.41808	0.51795	0.54011	0.57073	0.65517	0.72222	0.80588	1	0.52174		546	0.4127	0.03968					550	0.78455	0.62602					473	0.77966	0.74011
	556	0.59144	1162	0.11387	483	0.89003	549.2	0.07261		478	0.99057	606.2	0.72776	478	0.99627	556.2	0.05083		554	0.45098	0.40884	0.41243	0.50769	0.52941	0.56585	0.65025	0.71717	0.80588	1	0.52899		547	0.41667	0.03968					551	0.77642	0.61789					473.5	0.78531	0.74576
	557	0.59533	1164	0.10519	483.5	0.89365	549.4	0.07268		478.5	0.99057	606.4	0.73163	478.5	0.99254	556.4	0.0515		555	0.45098	0.40331	0.40113	0.49744	0.52406	0.56098	0.64532	0.71212	0.8	1	0.52899		548	0.42063	0.03968					552	0.76829	0.61382					474	0.79096	0.75141
	558	0.59533	1166	0.09634	484	0.89715	549.6	0.07275		479	0.98585	606.6	0.73547	479	0.99254	556.6	0.05215		556	0.44118	0.39227	0.39548	0.49231	0.51872	0.5561	0.64039	0.71212	0.79412	1	0.53623		549	0.4246	0.03968					553	0.76423	0.60569					474.5	0.79661	0.75706
	559	0.59922	1168	0.08794	484.5	0.90049	549.8	0.07289		479.5	0.98585	606.8	0.73946	479.5	0.99254	556.8	0.05284		557	0.43137	0.38674	0.38418	0.48205	0.51337	0.55122	0.63547	0.70707	0.79412	1	0.53623		550	0.42857	0.03968					554	0.7561	0.59756					475	0.80226	0.76271
	560	0.59922	1170	0.07928	485	0.90373	550	0.07295		480	0.98113	607	0.7436	480	0.98881	557	0.05347		558	0.42157	0.37569	0.37853	0.47692	0.50802	0.54146	0.63054	0.70202	0.78824	1	0.54348		551	0.42857	0.03968					555	0.74797	0.5935					475.5	0.80226	0.76271
	561	0.59922	1172	0.07085	485.5	0.90695	550.2	0.07302		480.5	0.98113	607.2	0.74777	480.5	0.98881	557.2	0.05413		559	0.42157	0.37017	0.37288	0.46667	0.50267	0.53659	0.62562	0.69697	0.78235	1	0.54348		552	0.43254	0.03968					556	0.73984	0.58537					476	0.80791	0.76836
	562	0.60311	1174	0.0629	486	0.91011	550.4	0.07316		481	0.97642	607.4	0.75188	481	0.98507	557.4	0.05476		560	0.41176	0.36464	0.36158	0.46154	0.49733	0.53171	0.62069	0.69192	0.78235	1	0.55072		553	0.43651	0.03968					557	0.73577	0.5813					476.5	0.81356	0.77401
	563	0.60311	1176	0.05575	486.5	0.91317	550.6	0.0733		481.5	0.97642	607.6	0.75601	481.5	0.98507	557.6	0.05541		561	0.41176	0.35359	0.35593	0.45641	0.49198	0.52683	0.61576	0.68687	0.77647	1	0.55072		554	0.44048	0.03968					558	0.72764	0.57317					477	0.81921	0.77966
	564	0.60311	1178	0.04964	487	0.9167	550.8	0.07337		482	0.9717	607.8	0.76004	482	0.98134	557.8	0.05605		562	0.40196	0.34807	0.35028	0.44615	0.48663	0.52195	0.61084	0.68687	0.77647	1	0.55797		555	0.44444	0.03968					559	0.71951	0.56911					477.5	0.82486	0.78531
	565	0.607	1180	0.04457	487.5	0.92016	551	0.07351		482.5	0.9717	608	0.76395	482.5	0.98134	558	0.05665		563	0.39216	0.34254	0.34463	0.44103	0.48128	0.51707	0.60591	0.68182	0.77059	1	0.56522		556	0.44841	0.03968					560	0.71545	0.56098					478	0.83051	0.79096
	566	0.607	1182	0.04076	488	0.92353	551.2	0.07358		483	0.96698	608.2	0.76775	483	0.97761	558.2	0.05718		564	0.39216	0.33149	0.33333	0.4359	0.47594	0.51707	0.60099	0.67677	0.77059	1	0.56522		557	0.44841	0.03968					561	0.70732	0.55691					478.5	0.83616	0.79661
	567	0.607	1184	0.03837	488.5	0.92677	551.4	0.07365		483.5	0.96226	608.4	0.7715	483.5	0.97761	558.4	0.05771		565	0.38235	0.32597	0.32768	0.42564	0.47059	0.50732	0.59606	0.67172	0.76471	1	0.57246		558	0.45238	0.04365					562	0.69919	0.54878					479	0.84181	0.79661
	568	0.61089	1186	0.0373	489	0.92984	551.6	0.07379		484	0.96226	608.6	0.77546	484	0.97388	558.6	0.05823		566	0.38235	0.32044	0.32203	0.42051	0.46524	0.50732	0.59113	0.66667	0.75882	1	0.57246		559	0.45635	0.04365					563	0.69512	0.54472					479.5	0.84746	0.80226
	569	0.61089	1188	0.03711	489.5	0.93332	551.8	0.07385		484.5	0.95755	608.8	0.77939	484.5	0.97015	558.8	0.05875		567	0.37255	0.31492	0.31638	0.41538	0.45989	0.50244	0.59113	0.66667	0.75882	1	0.57971		560	0.46032	0.04365					564	0.68699	0.53659					480	0.84746	0.80791
	570	0.61089	1190	0.03774	490	0.93667	552	0.07392		485	0.95283	609	0.78312	485	0.97015	559	0.05926		568	0.37255	0.30939	0.31073	0.40513	0.45989	0.49756	0.58621	0.66162	0.75882	1	0.57971		561	0.46429	0.04365					565	0.67886	0.53252					480.5	0.85311	0.81356
	571	0.61479	1192	0.039	490.5	0.93939	552.2	0.07399		485.5	0.94811	609.2	0.78693	485.5	0.96642	559.2	0.05979		569	0.36275	0.30387	0.30508	0.4	0.45455	0.49268	0.58128	0.65657	0.75294	1	0.58696		562	0.46825	0.04365					566	0.6748	0.52846					481	0.85876	0.81356
	572	0.61479	1194	0.04008	491	0.94203	552.4	0.07406		486	0.9434	609.4	0.79061	486	0.96269	559.4	0.06033		570	0.36275	0.29834	0.29379	0.39487	0.4492	0.4878	0.57635	0.65657	0.75294	1	0.58696		563	0.47222	0.04365					567	0.66667	0.52033					481.5	0.86441	0.81921
	573	0.61868	1196	0.04162	491.5	0.94456	552.6	0.07413		486.5	0.9434	609.6	0.79426	486.5	0.95896	559.6	0.06097		571	0.35294	0.29282	0.28814	0.38974	0.44385	0.48293	0.57143	0.65152	0.74706	1	0.5942		564	0.47619	0.04365					568	0.6626	0.51626					482	0.87006	0.82486
	574	0.61868	1198	0.04247	492	0.94694	552.8	0.0742		487	0.93868	609.8	0.79774	487	0.95896	559.8	0.0616		572	0.35294	0.28177	0.28249	0.38462	0.4385	0.47805	0.57143	0.64646	0.74118	1	0.5942		565	0.47619	0.04365					569	0.65447	0.50813					482.5	0.87006	0.83051
	575	0.62257	1200	0.04337	492.5	0.94976	553	0.07427		487.5	0.93396	610	0.80117	487.5	0.95522	560	0.06229		573	0.34314	0.28177	0.27684	0.37949	0.43316	0.47317	0.5665	0.64646	0.74118	1	0.60145		566	0.48016	0.04365					570	0.65041	0.50407					483	0.87571	0.83051
	576	0.62257	1202	0.04382	493	0.95247	553.2	0.07434		488	0.92925	610.2	0.80455	488	0.95149	560.2	0.06295		574	0.34314	0.27624	0.27119	0.37436	0.43316	0.47317	0.56158	0.64141	0.74118	1	0.60145		567	0.48413	0.04365					571	0.64228	0.5					483.5	0.88136	0.83616
	577	0.62257	1204	0.04385	493.5	0.95505	553.4	0.07441		488.5	0.92453	610.4	0.80782	488.5	0.94776	560.4	0.06359		575	0.33333	0.26519	0.26554	0.36923	0.42781	0.46829	0.56158	0.63636	0.73529	1	0.6087		568	0.4881	0.04365					572	0.63415	0.49187					484	0.88701	0.84181
	578	0.62257	1206	0.04363	494	0.95748	553.6	0.07448		489	0.91981	610.6	0.81091	489	0.94403	560.6	0.06417		576	0.33333	0.26519	0.26554	0.3641	0.42246	0.46341	0.55665	0.63636	0.73529	1	0.61594		569	0.49206	0.04365					573	0.63008	0.4878					484.5	0.88701	0.84746
	579	0.62646	1208	0.04336	494.5	0.95972	553.8	0.07455		489.5	0.91509	610.8	0.81393	489.5	0.9403	560.8	0.06483		577	0.32353	0.25967	0.25989	0.35385	0.41711	0.45854	0.55172	0.63131	0.72941	1	0.61594		570	0.49603	0.04365					574	0.62195	0.48374					485	0.89266	0.84746
	580	0.62646	1210	0.04272	495	0.96235	554	0.07462		490	0.91038	611	0.81694	490	0.93657	561	0.06551		578	0.32353	0.25414	0.25424	0.34872	0.41176	0.45366	0.5468	0.62626	0.72941	1	0.61594		571	0.5	0.04365					575	0.61789	0.47561					485.5	0.89831	0.85311
	581	0.63035	1212	0.0419	495.5	0.96484	554.2	0.07469		490.5	0.90566	611.2	0.81953	490.5	0.93284	561.2	0.06618		579	0.31373	0.24862	0.24859	0.34872	0.41176	0.45366	0.5468	0.62626	0.72353	1	0.62319		572	0.50397	0.04365					576	0.60976	0.47154					486	0.89831	0.85311
	582	0.63035	1214	0.04118	496	0.96717	554.4	0.07476		491	0.90094	611.4	0.82186	491	0.9291	561.4	0.06691		580	0.31373	0.24309	0.24294	0.34359	0.40642	0.44878	0.54187	0.62121	0.72353	1	0.63043		573	0.50794	0.04762					577	0.60569	0.46748					486.5	0.90395	0.85876
	583	0.63424	1216	0.04012	496.5	0.96932	554.6	0.07476		491.5	0.89623	611.6	0.82416	491.5	0.92537	561.6	0.06768		581	0.31373	0.23757	0.23729	0.33846	0.40107	0.4439	0.53695	0.62121	0.71765	0.99394	0.63043		574	0.50794	0.04762					578	0.59756	0.46341					487	0.9096	0.86441
	584	0.63424	1218	0.03922	497	0.97126	554.8	0.07482		492	0.89151	611.8	0.82653	492	0.92164	561.8	0.06844		582	0.30392	0.23757	0.23729	0.33333	0.40107	0.43902	0.53695	0.61616	0.71765	0.99394	0.63043		575	0.5119	0.04762					579	0.5935	0.45528					487.5	0.91525	0.86441
	585	0.63813	1220	0.0387	497.5	0.97356	555	0.07489		492.5	0.88679	612	0.82875	492.5	0.91791	562	0.0693		583	0.30392	0.23204	0.23164	0.32821	0.39572	0.43902	0.53202	0.61111	0.71765	0.99394	0.63768		576	0.51587	0.04762					580	0.58943	0.45122					488	0.91525	0.87006
	586	0.63813	1222	0.03803	498	0.97571	555.2	0.07496		493	0.88208	612.2	0.83086	493	0.91045	562.2	0.07023		584	0.29412	0.22652	0.22599	0.32308	0.39037	0.43415	0.52709	0.61111	0.71176	0.99394	0.63768		577	0.51984	0.04762					581	0.5813	0.44715					488.5	0.9209	0.87571
	587	0.64202	1224	0.03754	498.5	0.9777	555.4	0.07503		493.5	0.87736	612.4	0.83298	493.5	0.90672	562.4	0.07123		585	0.29412	0.22652	0.22599	0.31795	0.38503	0.42927	0.52709	0.60606	0.71176	0.99394	0.64493		578	0.52381	0.04762					582	0.57724	0.44309					489	0.9209	0.87571
	588	0.64202	1226	0.03705	499	0.97949	555.6	0.0751		494	0.86792	612.6	0.83509	494	0.90299	562.6	0.07232		586	0.29412	0.22099	0.22034	0.31282	0.38503	0.42927	0.52217	0.60606	0.70588	0.99394	0.64493		579	0.52778	0.04762					583	0.57317	0.43902					489.5	0.92655	0.88136
	589	0.64591	1228	0.0364	499.5	0.98107	555.8	0.07517		494.5	0.86321	612.8	0.83711	494.5	0.89925	562.8	0.07345		587	0.28431	0.21547	0.21469	0.31282	0.37968	0.42439	0.51724	0.60101	0.70588	0.98788	0.65217		580	0.53175	0.04762					584	0.56504	0.43496					490	0.9322	0.88701
	590	0.64591	1230	0.03611	500	0.98302	556	0.07524		495	0.85849	613	0.83893	495	0.89179	563	0.0746		588	0.28431	0.21547	0.21469	0.30769	0.37433	0.41951	0.51724	0.60101	0.7	0.98788	0.65217		581	0.53571	0.04762					585	0.56098	0.42683					490.5	0.9322	0.88701
	591	0.64981	1232	0.03559	500.5	0.98483	556.2	0.07524		495.5	0.85377	613.2	0.841	495.5	0.88806	563.2	0.07576		589	0.28431	0.20994	0.20904	0.30256	0.37433	0.41463	0.51232	0.59596	0.7	0.98788	0.65942		582	0.53571	0.04762					586	0.55691	0.42276					491	0.93785	0.89266
	592	0.64981	1234	0.0353	501	0.98647	556.4	0.07531		496	0.84434	613.4	0.84304	496	0.88433	563.4	0.07697		590	0.27451	0.20442	0.20339	0.29744	0.36898	0.41463	0.50739	0.59091	0.7	0.98788	0.65942		583	0.53968	0.04762					587	0.54878	0.4187					491.5	0.93785	0.89266
	593	0.6537	1236	0.03479	501.5	0.98794	556.6	0.07538		496.5	0.83962	613.6	0.84498	496.5	0.87687	563.6	0.07819		591	0.27451	0.20442	0.20339	0.29744	0.36364	0.40976	0.50739	0.59091	0.69412	0.98788	0.66667		584	0.54365	0.04762					588	0.54472	0.41463					492	0.9435	0.89831
	594	0.6537	1238	0.03446	502	0.98922	556.8	0.07538		497	0.83491	613.8	0.84706	497	0.87313	563.8	0.07942		592	0.27451	0.1989	0.19774	0.29231	0.36364	0.40488	0.50246	0.58586	0.69412	0.98182	0.66667		585	0.54762	0.04762					589	0.54065	0.41057					492.5	0.94915	0.89831
	595	0.65759	1240	0.03429	502.5	0.99029	557	0.07545		497.5	0.82547	614	0.84934	497.5	0.86567	564	0.08076		593	0.26471	0.19337	0.19774	0.28718	0.35829	0.40488	0.49754	0.58586	0.68824	0.98182	0.67391		586	0.55159	0.04762					590	0.53252	0.4065					493	0.94915	0.90395
	596	0.65759	1242	0.0339	503	0.99173	557.2	0.07552		498	0.82075	614.2	0.8515	498	0.86194	564.2	0.08215		594	0.26471	0.19337	0.19209	0.28205	0.35294	0.4	0.49754	0.58081	0.68824	0.98182	0.67391		587	0.55556	0.04762					591	0.52846	0.40244					493.5	0.9548	0.90395
	597	0.66148	1244	0.03421	503.5	0.99304	557.4	0.07559		498.5	0.81132	614.4	0.85348	498.5	0.85821	564.4	0.08363		595	0.26471	0.18785	0.19209	0.27692	0.35294	0.39512	0.49261	0.57576	0.68235	0.98182	0.67391		588	0.55952	0.04762					592	0.52439	0.39837					494	0.9548	0.9096
	598	0.66148	1246	0.03437	504	0.9947	557.6	0.07566		499	0.8066	614.6	0.85559	499	0.85075	564.6	0.08511		596	0.2549	0.18785	0.18644	0.27692	0.34759	0.39024	0.48768	0.57576	0.68235	0.98182	0.68116		589	0.56349	0.04762					593	0.52033	0.39431					494.5	0.96045	0.9096
	599	0.66537	1248	0.03428	504.5	0.9961	557.8	0.07572		499.5	0.80189	614.8	0.85767	499.5	0.84701	564.8	0.08666		597	0.2549	0.18232	0.18079	0.27179	0.34225	0.39024	0.48768	0.57071	0.67647	0.97576	0.68116		590	0.56349	0.05159					594	0.5122	0.39024					495	0.96045	0.91525
	600	0.66926	1250	0.03188	505	0.99723	558	0.07586		500	0.79245	615	0.85983	500	0.83955	565	0.08825		598	0.2549	0.18232	0.18079	0.26667	0.3369	0.38537	0.48276	0.56566	0.67647	0.97576	0.68841		591	0.56746	0.05159					595	0.50813	0.38618					495.5	0.9661	0.91525
	601	0.66926	1252	0.03447	505.5	0.99808	558.2	0.07593		500.5	0.78774	615.2	0.86229	500.5	0.83209	565.2	0.08984		599	0.2549	0.1768	0.17514	0.26667	0.3369	0.38049	0.47783	0.56566	0.67059	0.97576	0.68841		592	0.57143	0.05159					596	0.50407	0.38211					496	0.9661	0.9209
	602	0.67315	1254	0.03476	506	0.99865	558.4	0.07607		501	0.7783	615.4	0.86468	501	0.82836	565.4	0.09138		600	0.2451	0.1768	0.17514	0.26154	0.33155	0.38049	0.47291	0.56061	0.67059	0.9697	0.69565		593	0.5754	0.05159					597	0.5	0.37805					496.5	0.97175	0.9209
	603	0.67315	1256	0.03475	506.5	0.99952	558.6	0.07621		501.5	0.77358	615.6	0.86708	501.5	0.8209	565.6	0.09304		601	0.2451	0.17127	0.16949	0.25641	0.3262	0.37561	0.47291	0.56061	0.67059	0.9697	0.69565		594	0.57937	0.05159					598	0.49593	0.37398					497	0.97175	0.92655
	604	0.67704	1258	0.03478	507	1.00021	558.8	0.07635		502	0.76415	615.8	0.86969	502	0.81343	565.8	0.09465		602	0.2451	0.17127	0.16949	0.25641	0.3262	0.37073	0.46798	0.55556	0.66471	0.9697	0.7029		595	0.58333	0.05159					599	0.4878	0.36992					497.5	0.97175	0.92655
	605	0.68093	1260	0.03482	507.5	1.00069	559	0.07649		502.5	0.75943	616	0.87233	502.5	0.8097	566	0.09618		603	0.2451	0.16575	0.16384	0.25128	0.32086	0.37073	0.46305	0.55051	0.66471	0.9697	0.7029		596	0.5873	0.05159					600	0.48374	0.36585					498	0.9774	0.92655
	606	0.68093	1262	0.03478	508	1.00098	559.2	0.07656		503	0.75	616.2	0.87516	503	0.80224	566.2	0.09765		604	0.23529	0.16575	0.16384	0.25128	0.31551	0.36585	0.46305	0.55051	0.65882	0.96364	0.7029		597	0.59127	0.05159					601	0.47967	0.36179					498.5	0.9774	0.9322
	607	0.68482	1264	0.03453	508.5	1.00107	559.4	0.07669		503.5	0.74528	616.4	0.87799	503.5	0.79478	566.4	0.09915		605	0.23529	0.16575	0.16384	0.24615	0.31551	0.36098	0.45813	0.54545	0.65882	0.96364	0.71014		598	0.59524	0.05159					602	0.47561	0.35772					499	0.98305	0.9322
	608	0.68482	1266	0.03435	509	1.00095	559.6	0.07683		504	0.73585	616.6	0.881	504	0.79104	566.6	0.10072		606	0.23529	0.16022	0.15819	0.24103	0.31016	0.3561	0.4532	0.5404	0.65294	0.96364	0.71014		599	0.59921	0.05159					603	0.47154	0.35366					499.5	0.98305	0.9322
	609	0.68872	1268	0.03427	509.5	1.00111	559.8	0.07704		504.5	0.73113	616.8	0.88417	504.5	0.78358	566.8	0.10225		607	0.22549	0.16022	0.15819	0.24103	0.30481	0.3561	0.4532	0.53535	0.65294	0.95758	0.71739		600	0.59921	0.05159					604	0.46748	0.34959					500	0.98305	0.93785
	610	0.68872	1270	0.03389	510	1.00095	560	0.07718		505	0.7217	617	0.88724	505	0.77612	567	0.10376		608	0.22549	0.1547	0.15254	0.2359	0.30481	0.35122	0.44828	0.53535	0.64706	0.95758	0.71739		601	0.60317	0.05159					605	0.46341	0.34959					500.5	0.98305	0.93785
	611	0.69261	1272	0.0337	510.5	1.00107	560.2	0.07739		505.5	0.71698	617.2	0.89027	505.5	0.77239	567.2	0.1053		609	0.22549	0.1547	0.15254	0.2359	0.29947	0.34634	0.44335	0.5303	0.64706	0.95758	0.72464		602	0.60714	0.05159					606	0.45935	0.34553					501	0.9887	0.93785
	612	0.6965	1274	0.03303	511	1.00098	560.4	0.07753		506	0.70755	617.4	0.89318	506	0.76493	567.4	0.1068		610	0.22549	0.1547	0.15254	0.23077	0.29412	0.34146	0.43842	0.52525	0.64118	0.95152	0.72464		603	0.61111	0.05159					607	0.45528	0.34146					501.5	0.9887	0.9435
	613	0.6965	1276	0.03231	511.5	1.00069	560.6	0.07773		506.5	0.70283	617.6	0.89619	506.5	0.75746	567.6	0.10825		611	0.22549	0.14917	0.14689	0.22564	0.29412	0.34146	0.43842	0.52525	0.64118	0.95152	0.73188		604	0.61508	0.05159					608	0.45122	0.3374					502	0.9887	0.9435
	614	0.70039	1278	0.03175	512	1.00021	560.8	0.07787		507	0.6934	617.8	0.89919	507	0.75	567.8	0.10964		612	0.21569	0.14917	0.14689	0.22564	0.28877	0.33659	0.4335	0.5202	0.63529	0.95152	0.73188		605	0.61905	0.05159					609	0.44715	0.33333					502.5	0.99435	0.9435
	615	0.70039	1280	0.03118	512.5	1.00002	561	0.07808		507.5	0.68868	618	0.90205	507.5	0.74627	568	0.11099		613	0.21569	0.14365	0.14124	0.22051	0.28342	0.33171	0.42857	0.51515	0.62941	0.94545	0.73188		606	0.62302	0.05556					610	0.44309	0.32927					503	0.99435	0.9435
	616	0.70428	1282	0.03033	513	0.99953	561.2	0.07829		508	0.67925	618.2	0.90486	508	0.73881	568.2	0.11237		614	0.21569	0.14365	0.14124	0.22051	0.28342	0.33171	0.42365	0.51515	0.62941	0.94545	0.73913		607	0.62302	0.05556					611	0.43902	0.3252					503.5	0.99435	0.9435
	617	0.70817	1284	0.02971	513.5	0.99876	561.4	0.07849		508.5	0.67453	618.4	0.90757	508.5	0.73134	568.4	0.11377		615	0.21569	0.14365	0.14124	0.21538	0.27807	0.32683	0.42365	0.5101	0.62353	0.93939	0.73913		608	0.62698	0.05556					612	0.43496	0.3252					504	0.99435	0.94915
	618	0.70817	1286	0.02911	514	0.99772	561.6	0.0787		509	0.66509	618.6	0.91026	509	0.72388	568.6	0.11512		616	0.20588	0.13812	0.13559	0.21026	0.27273	0.32195	0.41872	0.50505	0.62353	0.93939	0.73913		609	0.63095	0.05556					613	0.43089	0.32114					504.5	0.99435	0.94915
	619	0.71206	1288	0.02827	514.5	0.9964	561.8	0.07891		509.5	0.65566	618.8	0.91272	509.5	0.71642	568.8	0.11641		617	0.20588	0.13812	0.13559	0.21026	0.26738	0.31707	0.41379	0.5	0.61765	0.93939	0.74638		610	0.63492	0.05556					614	0.42683	0.31707					505	0.99435	0.94915
	620	0.71206	1290	0.0274	515	0.99483	562	0.07912		510	0.65094	619	0.91504	510	0.70896	569	0.11778		618	0.20588	0.13812	0.13559	0.20513	0.26738	0.3122	0.40887	0.49495	0.61176	0.93333	0.74638		611	0.63889	0.05556					615	0.42276	0.31301					505.5	1	0.94915
	621	0.71595	1292	0.02696	515.5	0.993	562.2	0.07933		510.5	0.64151	619.2	0.91721	510.5	0.70149	569.2	0.11915		619	0.20588	0.1326	0.12994	0.20513	0.26203	0.3122	0.40394	0.49495	0.61176	0.93333	0.75362		612	0.64286	0.05556					616	0.4187	0.30894					506	1	0.94915
	622	0.71595	1294	0.02632	516	0.99203	562.4	0.07953		511	0.63208	619.4	0.91912	511	0.69403	569.4	0.12055		620	0.20588	0.1326	0.12994	0.2	0.25668	0.30732	0.40394	0.4899	0.60588	0.92727	0.75362		613	0.64286	0.05556					617	0.41463	0.30894					506.5	1	0.94915
	623	0.71984	1296	0.02578	516.5	0.99082	562.6	0.07981		511.5	0.62736	619.6	0.92103	511.5	0.68657	569.6	0.12196		621	0.19608	0.1326	0.12994	0.2	0.25134	0.30244	0.39901	0.48485	0.60588	0.92727	0.75362		614	0.64683	0.05556					618	0.41057	0.30488					507	1	0.94915
	624	0.71984	1298	0.02468	517	0.98941	562.8	0.08009		512	0.61792	619.8	0.92284	512	0.68284	569.8	0.12336		622	0.19608	0.12707	0.12429	0.19487	0.25134	0.29756	0.39409	0.4798	0.6	0.92121	0.76087		615	0.65079	0.05556					619	0.4065	0.30081					507.5	1	0.9548
	625	0.72374	1300	0.024	517.5	0.98781	563	0.08036		512.5	0.61321	620	0.92458	512.5	0.67537	570	0.12479		623	0.19608	0.12707	0.12429	0.19487	0.24599	0.29268	0.38916	0.47475	0.59412	0.92121	0.76087		616	0.65476	0.05556					620	0.40244	0.29675					508	1	0.9548
	626	0.72763		--	518	0.98603	563.2	0.08057		513	0.60377	620.2	0.92632	513	0.66791	570.2	0.1262		624	0.19608	0.12707	0.12429	0.18974	0.24064	0.29268	0.38424	0.4697	0.58824	0.91515	0.76812		617	0.65873	0.05556					621	0.39837	0.29675					508.5	1	0.9548
	627	0.72763		--	518.5	0.98409	563.4	0.08085		513.5	0.59434	620.4	0.92803	513.5	0.66045	570.4	0.1276		625	0.18627	0.12707	0.11864	0.18974	0.24064	0.2878	0.37931	0.4697	0.58824	0.91515	0.76812		618	0.6627	0.05556					622	0.39431	0.29268					509	1	0.9548
	628	0.72763		--	519	0.9825	563.6	0.08113		514	0.58962	620.6	0.92943	514	0.65299	570.6	0.129		626	0.18627	0.12155	0.11864	0.18462	0.23529	0.28293	0.37438	0.46465	0.58235	0.90909	0.77536		619	0.66667	0.05556					623	0.39024	0.28862					509.5	1	0.9548
	629	0.73152		--	519.5	0.98068	563.8	0.0814		514.5	0.58019	620.8	0.93068	514.5	0.64552	570.8	0.13049		627	0.18627	0.12155	0.11864	0.18462	0.22995	0.27805	0.37438	0.4596	0.57647	0.90909	0.77536		620	0.67063	0.05556					624	0.38618	0.28455					510	1	0.9548
	630	0.73152		--	520	0.97865	564	0.08168		515	0.57547	621	0.93198	515	0.63806	571	0.13192		628	0.18627	0.12155	0.11864	0.17949	0.22995	0.27317	0.36946	0.45455	0.57647	0.90303	0.77536		621	0.6746	0.05556					625	0.38211	0.28455					510.5	1	0.9548
	631	0.73541		--	520.5	0.97644	564.2	0.08189		515.5	0.56604	621.2	0.93319	515.5	0.6306	571.2	0.13342		629	0.18627	0.11602	0.11299	0.17949	0.2246	0.27317	0.36453	0.44949	0.57059	0.90303	0.78261		622	0.67857	0.05952					626	0.37805	0.28049					511	1	0.9548
	632	0.73541		--	521	0.97455	564.4	0.0821		516	0.5566	621.4	0.93453	516	0.62313	571.4	0.13494		630	0.18627	0.11602	0.11299	0.17436	0.21925	0.26829	0.35961	0.44444	0.56471	0.89697	0.78261		623	0.68254	0.05952					627	0.37398	0.27642					511.5	1	0.94915
	633	0.7393		--	521.5	0.97242	564.6	0.08237		516.5	0.54717	621.6	0.93581	516.5	0.61567	571.6	0.13645		631	0.17647	0.11602	0.11299	0.17436	0.21925	0.26341	0.35468	0.44444	0.56471	0.89697	0.78261		624	0.68651	0.05952					628	0.37398	0.27236					512	1	0.94915
	634	0.7393		--	522	0.97007	564.8	0.08258		517	0.54245	621.8	0.93698	517	0.60821	571.8	0.13793		632	0.17647	0.11602	0.11299	0.16923	0.2139	0.25854	0.34975	0.43939	0.55882	0.89091	0.78986		625	0.68651	0.05952					629	0.36992	0.27236					512.5	0.99435	0.94915
	635	0.7393		--	522.5	0.96751	565	0.08279		517.5	0.53302	622	0.93787	517.5	0.60075	572	0.13951		633	0.17647	0.11602	0.10734	0.16923	0.20856	0.25854	0.34975	0.43434	0.55294	0.88485	0.78986		626	0.69048	0.05952					630	0.36585	0.26829					513	0.99435	0.94915
	636	0.74319		--	523	0.96528	565.2	0.08307		518	0.5283	622.2	0.93875	518	0.59328	572.2	0.14108		634	0.17647	0.1105	0.10734	0.16923	0.20856	0.25366	0.34483	0.42929	0.55294	0.88485	0.7971		627	0.69444	0.05952					631	0.36179	0.26829					513.5	0.99435	0.94915
	637	0.74319		--	523.5	0.9628	565.4	0.08327		518.5	0.51887	622.4	0.93949	518.5	0.58582	572.4	0.14266		635	0.17647	0.1105	0.10734	0.1641	0.20321	0.24878	0.3399	0.42424	0.54706	0.87879	0.7971		628	0.69841	0.05952					632	0.35772	0.26423					514	0.99435	0.94915
	638	0.74708		--	524	0.9601	565.6	0.08348		519	0.50943	622.6	0.94028	519	0.57836	572.6	0.14425		636	0.16667	0.1105	0.10169	0.15897	0.19786	0.2439	0.33498	0.41919	0.54118	0.87273	0.7971		629	0.70238	0.05952					633	0.35772	0.26016					514.5	0.99435	0.94915
	639	0.74708		--	524.5	0.95721	565.8	0.08369		519.5	0.50472	622.8	0.94093	519.5	0.5709	572.8	0.14584		637	0.16667	0.10497	0.10169	0.15897	0.19786	0.23902	0.33005	0.41414	0.53529	0.87273	0.80435		630	0.70635	0.05952					634	0.35366	0.26016					515	0.99435	0.9435
	640	0.75097		--	525	0.95465	566	0.0839		520	0.49528	623	0.94158	520	0.56343	573	0.1475		638	0.16667	0.10497	0.10169	0.15897	0.19251	0.23902	0.32512	0.40909	0.52941	0.86667	0.80435		631	0.70635	0.05952					635	0.34959	0.2561					515.5	0.9887	0.9435
	641	0.75097		--	525.5	0.95186	566.2	0.0841		520.5	0.48585	623.2	0.9423	520.5	0.55597	573.2	0.14921		639	0.16667	0.10497	0.10169	0.15385	0.18717	0.23415	0.3202	0.40404	0.52353	0.86061	0.80435		632	0.71032	0.05952					636	0.34553	0.25203					516	0.9887	0.9435
	642	0.75097		--	526	0.94886	566.4	0.08431		521	0.48113	623.4	0.94248	521	0.54851	573.4	0.151		640	0.16667	0.10497	0.10169	0.15385	0.18182	0.22927	0.31527	0.39899	0.52353	0.86061	0.80435		633	0.71429	0.05952					637	0.34146	0.25203					516.5	0.9887	0.9435
	643	0.75486		--	526.5	0.9457	566.6	0.08452		521.5	0.4717	623.6	0.94259	521.5	0.54104	573.6	0.15275		641	0.15686	0.10497	0.09605	0.14872	0.18182	0.22439	0.31034	0.39899	0.51765	0.85455	0.81159		634	0.71825	0.05952					638	0.34146	0.24797					517	0.98305	0.93785
	644	0.75486		--	527	0.9429	566.8	0.0848		522	0.46226	623.8	0.94272	522	0.53358	573.8	0.15452		642	0.15686	0.10497	0.09605	0.14872	0.17647	0.21951	0.31034	0.39394	0.51176	0.84848	0.81159		635	0.72222	0.05952					639	0.3374	0.2439					517.5	0.98305	0.93785
	645	0.75875		--	527.5	0.93989	567	0.085		522.5	0.45755	624	0.94304	522.5	0.52612	574	0.15629		643	0.15686	0.09945	0.09605	0.14872	0.17647	0.21951	0.30542	0.38889	0.50588	0.84848	0.81884		636	0.72619	0.05952					640	0.33333	0.2439					518	0.98305	0.93785
	646	0.75875		--	528	0.93671	567.2	0.08521		523	0.44811	624.2	0.94335	523	0.51866	574.2	0.15812		644	0.15686	0.09945	0.09605	0.14359	0.17112	0.21463	0.30049	0.38384	0.5	0.84242	0.81884		637	0.72619	0.05952					641	0.32927	0.23984					518.5	0.9774	0.9322
	647	0.76265		--	528.5	0.93391	567.4	0.08549		523.5	0.4434	624.4	0.94371	523.5	0.51119	574.4	0.15995		645	0.15686	0.09945	0.09605	0.14359	0.16578	0.20976	0.29557	0.37879	0.5	0.83636	0.81884		638	0.73016	0.05952					642	0.3252	0.23577					519	0.9774	0.9322
	648	0.76265		--	529	0.9309	567.6	0.0857		524	0.43396	624.6	0.94418	524	0.50373	574.6	0.16181		646	0.15686	0.09945	0.09605	0.14359	0.16578	0.20488	0.29064	0.37374	0.49412	0.8303	0.82609		639	0.7381	0.06349					643	0.3252	0.23577					519.5	0.9774	0.9322
	649	0.76654		--	529.5	0.92715	567.8	0.08597		524.5	0.42925	624.8	0.94469	524.5	0.49627	574.8	0.16377		647	0.14706	0.09945	0.0904	0.13846	0.16043	0.20488	0.28571	0.36869	0.48824	0.8303	0.82609		640	0.7381	0.06349					644	0.32114	0.23171					520	0.97175	0.9322
	650	0.76654		--	530	0.92318	568	0.08625		525	0.41981	625	0.94534	525	0.48881	575	0.16578		648	0.14706	0.09945	0.0904	0.13846	0.16043	0.2	0.28079	0.36364	0.48235	0.82424	0.83333		641	0.74206	0.06349					645	0.31707	0.23171					520.5	0.97175	0.92655
	651	0.76654		--	530.5	0.91952	568.2	0.08646		525.5	0.41509	625.2	0.94617	525.5	0.48134	575.2	0.16774		649	0.14706	0.09392	0.0904	0.13846	0.15508	0.19512	0.28079	0.35859	0.47647	0.81818	0.83333		642	0.74603	0.06349					646	0.31301	0.22764					521	0.9661	0.92655
	652	0.77043		--	531	0.91561	568.4	0.08674		526	0.40566	625.4	0.94693	526	0.47388	575.4	0.16967		650	0.14706	0.09392	0.0904	0.13333	0.14973	0.19024	0.27586	0.35354	0.47647	0.81212	0.83333		643	0.75	0.06349					647	0.31301	0.22764					521.5	0.9661	0.9209
	653	0.77043		--	531.5	0.91149	568.6	0.08701		526.5	0.40094	625.6	0.9477	526.5	0.46642	575.6	0.17174		651	0.14706	0.09392	0.0904	0.13333	0.14973	0.19024	0.27094	0.34848	0.47059	0.80606	0.84058		644	0.75397	0.06349					648	0.30894	0.22358					522	0.96045	0.9209
	654	0.77432		--	532	0.90771	568.8	0.08729		527	0.39151	625.8	0.9487	527	0.45896	575.8	0.17381		652	0.14706	0.09392	0.0904	0.13333	0.14439	0.18537	0.26601	0.34848	0.46471	0.80606	0.84058		645	0.75794	0.06349					649	0.30488	0.21951					522.5	0.96045	0.91525
	655	0.77432		--	532.5	0.9037	569	0.08757		527.5	0.38208	626	0.94975	527.5	0.45149	576	0.17602		653	0.14706	0.09392	0.0904	0.12821	0.14439	0.18049	0.26108	0.34343	0.45882	0.8	0.84058		646	0.7619	0.06349					650	0.30488	0.21951					523	0.9548	0.91525
	656	0.77432		--	533	0.89951	569.2	0.08784		528	0.37736	626.2	0.9509	528	0.44403	576.2	0.17826		654	0.14706	0.09392	0.08475	0.12821	0.13904	0.18049	0.26108	0.33838	0.45294	0.79394	0.84783		647	0.76587	0.06349					651	0.30081	0.21545					523.5	0.9548	0.9096
	657	0.77821		--	533.5	0.89519	569.4	0.08812		528.5	0.37264	626.4	0.95194	528.5	0.4403	576.4	0.1805		655	0.13725	0.09392	0.08475	0.12821	0.13904	0.17561	0.25616	0.33333	0.44706	0.78788	0.84783		648	0.76984	0.06349					652	0.29675	0.21545					524	0.94915	0.9096
	658	0.77821		--	534	0.89128	569.6	0.0884		529	0.36321	626.6	0.95295	529	0.43284	576.6	0.18265		656	0.13725	0.0884	0.08475	0.12308	0.13369	0.17073	0.25123	0.32828	0.44706	0.78182	0.84783		649	0.77381	0.06349					653	0.29268	0.21138					524.5	0.94915	0.90395
	659	0.7821		--	534.5	0.88722	569.8	0.08874		529.5	0.35849	626.8	0.95401	529.5	0.42537	576.8	0.18483		657	0.13725	0.0884	0.08475	0.12308	0.13369	0.17073	0.24631	0.32323	0.44118	0.78182	0.85507		650	0.77778	0.06746					654	0.29268	0.21138					525	0.9435	0.90395
	660	0.7821		--	535	0.88248	570	0.08909		530	0.34906	627	0.95508	530	0.41791	577	0.18698		658	0.13725	0.0884	0.08475	0.12308	0.12834	0.16585	0.24138	0.31818	0.43529	0.77576	0.85507		651	0.78175	0.06746					655	0.28862	0.20732					525.5	0.9435	0.89831
	661	0.78599		--	535.5	0.87807	570.2	0.08937		530.5	0.34434	627.2	0.95606	530.5	0.41045	577.2	0.18908		659	0.13725	0.0884	0.08475	0.12308	0.12299	0.16098	0.23645	0.31313	0.42941	0.7697	0.86232		652	0.78571	0.06746					656	0.28455	0.20732					526	0.93785	0.89266
	662	0.78599		--	536	0.87345	570.4	0.08971		531	0.33962	627.4	0.95706	531	0.40672	577.4	0.19118		660	0.13725	0.0884	0.0791	0.11795	0.12299	0.1561	0.23645	0.30808	0.42353	0.76364	0.86232		653	0.78571	0.06746					657	0.28455	0.20325					526.5	0.9322	0.89266
	663	0.78988		--	536.5	0.86867	570.6	0.09006		531.5	0.33019	627.6	0.95815	531.5	0.39925	577.6	0.1933		661	0.13725	0.0884	0.0791	0.11795	0.11765	0.1561	0.23153	0.30303	0.41765	0.75758	0.86232		654	0.78968	0.06746					658	0.28049	0.20325					527	0.92655	0.88701
	664	0.78988		--	537	0.86428	570.8	0.09041		532	0.32547	627.8	0.9591	532	0.39179	577.8	0.19543		662	0.12745	0.0884	0.0791	0.11795	0.11765	0.15122	0.2266	0.29798	0.41176	0.75152	0.86957		655	0.79365	0.06746					659	0.27642	0.19919					527.5	0.92655	0.88701
	665	0.79377		--	537.5	0.85973	571	0.09075		532.5	0.32075	628	0.9598	532.5	0.38433	578	0.19757		663	0.12745	0.08287	0.0791	0.11282	0.1123	0.14634	0.22167	0.29293	0.40588	0.74545	0.86957		656	0.79762	0.06746					660	0.27642	0.19512					528	0.9209	0.88136
	666	0.79377		--	538	0.85447	571.2	0.09117		533	0.31132	628.2	0.9605	533	0.3806	578.2	0.19978		664	0.12745	0.08287	0.0791	0.11282	0.1123	0.14634	0.21675	0.28788	0.4	0.73939	0.86957		657	0.80159	0.06746					661	0.27236	0.19512					528.5	0.91525	0.87571
	667	0.79767		--	538.5	0.84904	571.4	0.09158		533.5	0.3066	628.4	0.96112	533.5	0.37313	578.4	0.20196		665	0.12745	0.08287	0.0791	0.11282	0.10695	0.14146	0.21675	0.28283	0.39412	0.73333	0.87681		658	0.80556	0.06746					662	0.26829	0.19106					529	0.91525	0.87571
	668	0.80156		--	539	0.844	571.6	0.092		534	0.30189	628.6	0.96184	534	0.36567	578.6	0.2041		666	0.12745	0.08287	0.0791	0.10769	0.10695	0.13659	0.21182	0.28283	0.39412	0.72727	0.87681		659	0.80952	0.07143					663	0.26423	0.19106					529.5	0.9096	0.87006
	669	0.80156		--	539.5	0.83879	571.8	0.09242		534.5	0.29717	628.8	0.96273	534.5	0.36194	578.8	0.20623		667	0.12745	0.08287	0.0791	0.10769	0.1016	0.13659	0.2069	0.27778	0.38824	0.72121	0.88406		660	0.80952	0.07143					664	0.26423	0.18699					530	0.90395	0.86441
	670	0.80545		--	540	0.83346	572	0.0929		535	0.28774	629	0.96372	535	0.35448	579	0.20843		668	0.12745	0.08287	0.07345	0.10769	0.1016	0.13171	0.20197	0.27273	0.38235	0.71515	0.88406		661	0.81349	0.07143					665	0.26016	0.18699					530.5	0.89831	0.86441
	671	0.80934		--	540.5	0.82858	572.2	0.09332		535.5	0.28302	629.2	0.96482	535.5	0.34701	579.2	0.2106		669	0.11765	0.08287	0.07345	0.10256	0.09626	0.12683	0.19704	0.26768	0.37647	0.70909	0.88406		662	0.81746	0.07143					666	0.2561	0.18293					531	0.89831	0.85876
	672	0.80934		--	541	0.82359	572.4	0.0938		536	0.2783	629.4	0.96617	536	0.34328	579.4	0.21278		670	0.11765	0.07735	0.07345	0.10256	0.09626	0.12683	0.19212	0.26263	0.37059	0.69697	0.8913		663	0.82143	0.07143					667	0.2561	0.18293					531.5	0.89266	0.85311
	673	0.81323		--	541.5	0.81795	572.6	0.09428		536.5	0.27358	629.6	0.96755	536.5	0.33582	579.6	0.21497		671	0.11765	0.07735	0.07345	0.10256	0.09091	0.12195	0.19212	0.25758	0.36471	0.69697	0.8913		664	0.82143	0.07143					668	0.25203	0.17886					532	0.88701	0.84746
	674	0.81712		--	542	0.81271	572.8	0.09477		537	0.26415	629.8	0.96886	537	0.32836	579.8	0.21715		672	0.11765	0.07735	0.07345	0.10256	0.09091	0.12195	0.18719	0.25253	0.35882	0.68485	0.8913		665	0.8254	0.07143					669	0.24797	0.1748					532.5	0.88136	0.84181
	675	0.81712		--	542.5	0.80732	573	0.09525		537.5	0.25943	630	0.97019	537.5	0.32463	580	0.21939		673	0.11765	0.07735	0.07345	0.09744	0.08556	0.11707	0.18227	0.24747	0.35294	0.67879	0.89855		666	0.82937	0.07143					670	0.2439	0.1748					533	0.87571	0.84181
	676	0.82101		--	543	0.80185	573.2	0.09574		538	0.25472	630.2	0.97146	538	0.31716	580.2	0.22158		674	0.11765	0.07735	0.0678	0.09744	0.08556	0.11707	0.17734	0.24242	0.34706	0.67273	0.89855		667	0.83333	0.07143					671	0.2439	0.17073					533.5	0.87571	0.83616
	677	0.8249		--	543.5	0.79683	573.4	0.09622		538.5	0.25	630.4	0.97263	538.5	0.3097	580.4	0.22376		675	0.11765	0.07735	0.0678	0.09744	0.08556	0.1122	0.17734	0.23737	0.34118	0.66667	0.9058		668	0.8373	0.07143					672	0.23984	0.17073					534	0.87006	0.83051
	678	0.8249		--	544	0.79175	573.6	0.09671		539	0.24528	630.6	0.97356	539	0.30597	580.6	0.22593		676	0.11765	0.07735	0.0678	0.09744	0.08021	0.10732	0.17241	0.23737	0.34118	0.66061	0.9058		669	0.8373	0.07143					673	0.23577	0.16667					534.5	0.86441	0.83051
	679	0.82879		--	544.5	0.78605	573.8	0.09726		539.5	0.24057	630.8	0.97477	539.5	0.29851	580.8	0.22816		677	0.10784	0.07735	0.0678	0.09231	0.08021	0.10732	0.16749	0.23232	0.33529	0.65455	0.9058		670	0.84127	0.07143					674	0.23577	0.16667					535	0.85876	0.82486
	680	0.83268		--	545	0.78079	574	0.09775		540	0.23585	631	0.97601	540	0.29478	581	0.23049		678	0.10784	0.07735	0.0678	0.09231	0.07487	0.10244	0.16749	0.22727	0.32941	0.64848	0.91304		671	0.84524	0.0754					675	0.23171	0.1626					535.5	0.85311	0.81921
	681	0.83268		--	545.5	0.77542	574.2	0.0983		540.5	0.23113	631.2	0.97725	540.5	0.28731	581.2	0.23282		679	0.10784	0.07182	0.0678	0.09231	0.07487	0.10244	0.16256	0.22222	0.32353	0.64242	0.91304		672	0.84921	0.0754					676	0.22764	0.1626					536	0.84746	0.81356
	682	0.83658		--	546	0.77002	574.4	0.09879		541	0.22642	631.4	0.97837	541	0.28358	581.4	0.2352		680	0.10784	0.07182	0.0678	0.09231	0.06952	0.09756	0.15764	0.21717	0.31765	0.63636	0.91304		673	0.84921	0.0754					677	0.22764	0.15854					536.5	0.84181	0.80791
	683	0.84047		--	546.5	0.76453	574.6	0.09934		541.5	0.2217	631.6	0.97932	541.5	0.27985	581.6	0.23764		681	0.10784	0.07182	0.0678	0.09231	0.06952	0.09756	0.15764	0.21717	0.31176	0.6303	0.92029		674	0.85317	0.0754					678	0.22358	0.15854					537	0.83616	0.80226
	684	0.84436		--	547	0.75892	574.8	0.09989		542	0.21698	631.8	0.98027	542	0.27239	581.8	0.24022		682	0.10784	0.07182	0.06215	0.08718	0.06952	0.09268	0.15271	0.21212	0.30588	0.61818	0.92029		675	0.85714	0.0754					679	0.21951	0.15447					537.5	0.83051	0.79661
	685	0.84436		--	547.5	0.75323	575	0.10045		542.5	0.21226	632	0.98119	542.5	0.26866	582	0.24281		683	0.10784	0.07182	0.06215	0.08718	0.06417	0.09268	0.14778	0.20707	0.30588	0.61212	0.92029		676	0.86111	0.0754					680	0.21951	0.15447					538	0.82486	0.79096
	686	0.84825		--	548	0.74804	575.2	0.10093		543	0.20755	632.2	0.98201	543	0.26119	582.2	0.24542		684	0.09804	0.07182	0.06215	0.08718	0.06417	0.0878	0.14778	0.20202	0.3	0.60606	0.92754		677	0.86111	0.0754					681	0.21545	0.15041					538.5	0.81921	0.78531
	687	0.85214		--	548.5	0.74221	575.4	0.10149		543.5	0.20283	632.4	0.98277	543.5	0.25746	582.4	0.24808		685	0.09804	0.07182	0.06215	0.08718	0.06417	0.0878	0.14286	0.19697	0.29412	0.6	0.92754		678	0.86508	0.0754					682	0.21138	0.15041					539	0.81356	0.77966
	688	0.85603		--	549	0.73679	575.6	0.10204		544	0.19811	632.6	0.98353	544	0.25	582.6	0.25077		686	0.09804	0.07182	0.06215	0.08205	0.05882	0.08293	0.13793	0.19697	0.28824	0.59394	0.93478		679	0.86905	0.0754					683	0.21138	0.14634					539.5	0.80791	0.77401
	689	0.85992		--	549.5	0.73124	575.8	0.1026		544.5	0.1934	632.8	0.98421	544.5	0.24627	582.8	0.25338		687	0.09804	0.0663	0.06215	0.08205	0.05882	0.08293	0.13793	0.19192	0.28235	0.58788	0.93478		680	0.86905	0.0754					684	0.20732	0.14634					540	0.80226	0.76836
	690	0.85992		--	550	0.72563	576	0.10308		545	0.18868	633	0.98466	545	0.24254	583	0.25615		688	0.09804	0.0663	0.06215	0.08205	0.05882	0.07805	0.133	0.18687	0.27647	0.58182	0.93478		681	0.87302	0.07937					685	0.20732	0.14228					540.5	0.79661	0.76271
	691	0.86381		--	550.5	0.71992	576.2	0.10363		545.5	0.18396	633.2	0.98506	545.5	0.23507	583.2	0.25888		689	0.09804	0.0663	0.06215	0.08205	0.05348	0.07805	0.133	0.18182	0.27647	0.5697	0.94203		682	0.87698	0.07937					686	0.20325	0.14228					541	0.79096	0.75706
	692	0.8677		--	551	0.71407	576.4	0.10412		546	0.17925	633.4	0.98538	546	0.23134	583.4	0.2616		690	0.09804	0.0663	0.0565	0.08205	0.05348	0.07317	0.12808	0.18182	0.27059	0.56364	0.94203		683	0.87698	0.07937					687	0.19919	0.13821					541.5	0.78531	0.75141
	693	0.8716		--	551.5	0.70815	576.6	0.10467		546.5	0.17453	633.6	0.9859	546.5	0.22761	583.6	0.26434		691	0.09804	0.0663	0.0565	0.07692	0.05348	0.07317	0.12315	0.17677	0.26471	0.55758	0.94203		684	0.88095	0.07937					688	0.19512	0.13821					542	0.77966	0.75141
	694	0.87549		--	552	0.70223	576.8	0.10523		547	0.16981	633.8	0.98662	547	0.22015	583.8	0.26719		692	0.08824	0.0663	0.0565	0.07692	0.04813	0.06829	0.12315	0.17172	0.25882	0.55152	0.94203		685	0.88492	0.07937					689	0.19512	0.13415					542.5	0.77401	0.74576
	695	0.87938		--	552.5	0.69626	577	0.10578		547.5	0.16509	634	0.98747	547.5	0.21642	584	0.27006		693	0.08824	0.0663	0.0565	0.07692	0.04813	0.06829	0.11823	0.16667	0.25294	0.54545	0.94928		686	0.88492	0.07937					690	0.19106	0.13415					543	0.76836	0.74011
	696	0.87938		--	553	0.69021	577.2	0.10634		548	0.16509	634.2	0.98815	548	0.21269	584.2	0.27298		694	0.08824	0.0663	0.0565	0.07692	0.04813	0.06829	0.11823	0.16667	0.24706	0.53939	0.94928		687	0.88889	0.07937					691	0.18699	0.13008					543.5	0.76271	0.72881
	697	0.88327		--	553.5	0.68415	577.4	0.10689		548.5	0.16038	634.4	0.98891	548.5	0.20896	584.4	0.27584		695	0.08824	0.06077	0.0565	0.07692	0.04813	0.06341	0.1133	0.16162	0.24706	0.53333	0.95652		688	0.89286	0.07937					692	0.18699	0.13008					544	0.75706	0.72316
	698	0.88716		--	554	0.67802	577.6	0.10744		549	0.15566	634.6	0.98967	549	0.20149	584.6	0.27883		696	0.08824	0.06077	0.0565	0.07692	0.04278	0.06341	0.1133	0.15657	0.24118	0.52121	0.95652		689	0.89286	0.07937					693	0.18293	0.12602					544.5	0.75141	0.71751
	699	0.89105		--	554.5	0.6718	577.8	0.108		549.5	0.15094	634.8	0.99041	549.5	0.19776	584.8	0.28185		697	0.08824	0.06077	0.0565	0.07179	0.04278	0.05854	0.10837	0.15657	0.23529	0.51515	0.95652		690	0.89683	0.07937					694	0.18293	0.12602					545	0.74011	0.71186
	700	0.89494		--	555	0.66555	578	0.10855		550	0.14623	635	0.99109	550	0.19403	585	0.28481		698	0.08824	0.06077	0.05085	0.07179	0.04278	0.05854	0.10837	0.15152	0.23529	0.50909	0.95652		691	0.90079	0.07937					695	0.17886	0.12195					545.5	0.73446	0.70621
	701	0.89883		--	555.5	0.65983	578.2	0.10911		550.5	0.14623	635.2	0.99175	550.5	0.1903	585.2	0.28783		699	0.07843	0.06077	0.05085	0.07179	0.04278	0.05854	0.10345	0.14646	0.22941	0.50303	0.96377		692	0.90079	0.07937					696	0.1748	0.12195					546	0.72881	0.70056
	702	0.90272		--	556	0.65352	578.4	0.10973		551	0.14151	635.4	0.99233	551	0.18657	585.4	0.2909		700	0.07843	0.06077	0.05085	0.07179	0.03743	0.05366	0.10345	0.14646	0.22353	0.49697	0.96377		693	0.90476	0.07937					697	0.1748	0.11789					546.5	0.72316	0.69492
	703	0.90272		--	556.5	0.64716	578.6	0.11028		551.5	0.13679	635.6	0.99292	551.5	0.18284	585.6	0.29399		701	0.07843	0.06077	0.05085	0.07179	0.03743	0.05366	0.09852	0.14141	0.21765	0.49091	0.96377		694	0.90476	0.07937					698	0.17073	0.11789					547	0.71751	0.68927
	704	0.90661		--	557	0.64133	578.8	0.11084		552	0.13679	635.8	0.99363	552	0.1791	585.8	0.29707		702	0.07843	0.05525	0.05085	0.06667	0.03743	0.05366	0.09852	0.13636	0.21765	0.48485	0.96377		695	0.90873	0.07937					699	0.17073	0.11382					547.5	0.71186	0.68362
	705	0.91051		--	557.5	0.63489	579	0.11139		552.5	0.13208	636	0.99428	552.5	0.17537	586	0.30008		703	0.07843	0.05525	0.05085	0.06667	0.03743	0.04878	0.0936	0.13636	0.21176	0.47879	0.97101		696	0.9127	0.08333					700	0.16667	0.11382					548	0.70621	0.67797
	706	0.9144		--	558	0.62841	579.2	0.11194		553	0.12736	636.2	0.99484	553	0.16791	586.2	0.30286		704	0.07843	0.05525	0.05085	0.06667	0.03209	0.04878	0.0936	0.13131	0.20588	0.46667	0.97101		697	0.9127	0.08333					701	0.1626	0.10976					548.5	0.69492	0.67232
	707	0.91829		--	558.5	0.62244	579.4	0.11257		553.5	0.12264	636.4	0.9953	553.5	0.16418	586.4	0.30557		705	0.07843	0.05525	0.05085	0.06667	0.03209	0.04878	0.08867	0.13131	0.20588	0.46061	0.97101		698	0.91667	0.08333					702	0.1626	0.10976					549	0.68927	0.66667
	708	0.92218		--	559	0.61646	579.6	0.11319		554	0.12264	636.6	0.99574	554	0.16045	586.6	0.30825		706	0.07843	0.05525	0.05085	0.06667	0.03209	0.0439	0.08867	0.12626	0.2	0.45455	0.97101		699	0.91667	0.08333					703	0.15854	0.10976					549.5	0.68362	0.66102
	709	0.92607		--	559.5	0.60993	579.8	0.11381		554.5	0.11792	636.8	0.99627	554.5	0.15672	586.8	0.31084		707	0.07843	0.05525	0.05085	0.06667	0.03209	0.0439	0.08867	0.12626	0.19412	0.44848	0.97101		700	0.92063	0.08333					704	0.15447	0.10569					550	0.67797	0.64972
	710	0.92607		--	560	0.60391	580	0.11444		555	0.11792	637	0.99673	555	0.15299	587	0.31327		708	0.06863	0.05525	0.0452	0.06667	0.03209	0.0439	0.08374	0.12121	0.19412	0.44242	0.97826		701	0.92063	0.08333					705	0.15447	0.10569					550.5	0.67232	0.64407
	711	0.92996		--	560.5	0.59787	580.2	0.11506		555.5	0.11321	637.2	0.99702	555.5	0.15299	587.2	0.31573		709	0.06863	0.05525	0.0452	0.06154	0.02674	0.03902	0.08374	0.11616	0.18824	0.43636	0.97826		702	0.9246	0.08333					706	0.15041	0.10163					551	0.66102	0.63842
	712	0.93385		--	561	0.59129	580.4	0.11568		556	0.10849	637.4	0.99733	556	0.14925	587.4	0.31825		710	0.06863	0.05525	0.0452	0.06154	0.02674	0.03902	0.07882	0.11616	0.18235	0.4303	0.97826		703	0.92857	0.08333					707	0.15041	0.10163					551.5	0.65537	0.63277
	713	0.93774		--	561.5	0.58521	580.6	0.11638		556.5	0.10849	637.6	0.99752	556.5	0.14552	587.6	0.32058		711	0.06863	0.05525	0.0452	0.06154	0.02674	0.03902	0.07882	0.11111	0.18235	0.42424	0.97826		704	0.92857	0.08333					708	0.14634	0.09756					552	0.64972	0.62712
	714	0.94163		--	562	0.5791	580.8	0.117		557	0.10377	637.8	0.99759	557	0.14179	587.8	0.32285		712	0.06863	0.04972	0.0452	0.06154	0.02674	0.03902	0.07389	0.11111	0.17647	0.41818	0.97826		705	0.93254	0.08333					709	0.14228	0.09756					552.5	0.64407	0.62147
	715	0.94553		--	562.5	0.57245	581	0.11769		557.5	0.10377	638	0.99761	557.5	0.13806	588	0.32513		713	0.06863	0.04972	0.0452	0.06154	0.02674	0.03415	0.07389	0.10606	0.17059	0.40606	0.98551		706	0.93254	0.08333					710	0.14228	0.0935					553	0.63842	0.61582
	716	0.94942		--	563	0.5663	581.2	0.11839		558	0.09906	638.2	0.9978	558	0.13433	588.2	0.32748		714	0.06863	0.04972	0.0452	0.06154	0.02139	0.03415	0.07389	0.10606	0.17059	0.4	0.98551		707	0.93651	0.08333					711	0.13821	0.0935					553.5	0.62712	0.60452
	717	0.94942		--	563.5	0.56012	581.4	0.11908		558.5	0.09906	638.4	0.998	558.5	0.1306	588.4	0.32977		715	0.06863	0.04972	0.0452	0.06154	0.02139	0.03415	0.06897	0.10101	0.16471	0.39394	0.98551		708	0.93651	0.08333					712	0.13821	0.0935					554	0.62147	0.59887
	718	0.95331		--	564	0.55398	581.6	0.1197		559	0.09434	638.6	0.99832	559	0.12687	588.6	0.3321		716	0.06863	0.04972	0.0452	0.06154	0.02139	0.02927	0.06897	0.10101	0.15882	0.38788	0.98551		709	0.94048	0.08333					713	0.13415	0.08943					554.5	0.61582	0.59322
	719	0.9572		--	564.5	0.54785	581.8	0.12039		559.5	0.09434	638.8	0.99874	559.5	0.12313	588.8	0.3345		717	0.05882	0.04972	0.03955	0.05641	0.02139	0.02927	0.06404	0.09596	0.15882	0.38182	0.98551		710	0.94048	0.08333					714	0.13415	0.08943					555	0.61017	0.58757
	720	0.96109		--	565	0.5417	582	0.12116		560	0.08962	639	0.99921	560	0.12313	589	0.33693		718	0.05882	0.04972	0.03955	0.05641	0.02139	0.02927	0.06404	0.09091	0.15294	0.37576	0.98551		711	0.94444	0.08333					715	0.13008	0.08537					555.5	0.60452	0.58192
	721	0.96109		--	565.5	0.53559	582.2	0.12185		560.5	0.08962	639.2	0.99959	560.5	0.1194	589.2	0.33941		719	0.05882	0.04972	0.03955	0.05641	0.01604	0.02927	0.06404	0.09091	0.14706	0.3697	0.98551		712	0.94444	0.08333					716	0.12602	0.08537					556	0.59887	0.57627
	722	0.96498		--	566	0.52899	582.4	0.12261		561	0.08491	639.4	0.9999	561	0.11567	589.4	0.34193		720	0.05882	0.04972	0.03955	0.05641	0.01604	0.02927	0.05911	0.09091	0.14706	0.36364	0.99275		713	0.94841	0.08333					717	0.12602	0.0813					556.5	0.58757	0.57062
	723	0.96887		--	566.5	0.52297	582.6	0.12337		561.5	0.08491	639.6	0.99999	561.5	0.11194	589.6	0.34456		721	0.05882	0.04972	0.03955	0.05641	0.01604	0.02439	0.05911	0.08586	0.14118	0.35758	0.99275		714	0.94841	0.0873					718	0.12195	0.0813					557	0.58192	0.56497
	724	0.96887		--	567	0.51698	582.8	0.1242		562	0.08019	639.8	1	562	0.11194	589.8	0.34722		722	0.05882	0.0442	0.03955	0.05641	0.01604	0.02439	0.05911	0.08586	0.14118	0.35152	0.99275		715	0.95238	0.0873					719	0.12195	0.0813					557.5	0.57627	0.55367
	725	0.97276		--	567.5	0.5105	583	0.12496		562.5	0.08019	640	0.99993	562.5	0.10821	590	0.34996		723	0.05882	0.0442	0.03955	0.05128	0.01604	0.02439	0.05911	0.08081	0.13529	0.34545	0.99275		716	0.95238	0.0873					720	0.11789	0.07724					558	0.57062	0.54802
	726	0.97665		--	568	0.5041	583.2	0.12573		563	0.08019	640.2	0.99958	563	0.10448	590.2	0.35268		724	0.05882	0.0442	0.03955	0.05128	0.01604	0.02439	0.05419	0.08081	0.13529	0.33939	0.99275		717	0.95635	0.0873					721	0.11789	0.07724					558.5	0.56497	0.54237
	727	0.97665		--	568.5	0.49833	583.4	0.12649		563.5	0.07547	640.4	0.99927	563.5	0.10075	590.4	0.35546		725	0.05882	0.0442	0.03955	0.05128	0.01604	0.01951	0.05419	0.07576	0.12941	0.33333	0.99275		718	0.95635	0.0873					722	0.11382	0.07724					559	0.55367	0.53672
	728	0.98054		--	569	0.49206	583.6	0.12725		564	0.07547	640.6	0.99871	564	0.10075	590.6	0.35828		726	0.04902	0.0442	0.03955	0.05128	0.01604	0.01951	0.05419	0.07576	0.12941	0.32727	0.99275		719	0.95635	0.0873					723	0.11382	0.07317					559.5	0.54802	0.53107
	729	0.98054		--	569.5	0.48585	583.8	0.12801		564.5	0.07075	640.8	0.99835	564.5	0.09701	590.8	0.36122		727	0.04902	0.0442	0.0339	0.05128	0.0107	0.01951	0.04926	0.07576	0.12353	0.32121	0.99275		720	0.96032	0.0873					724	0.10976	0.07317					560	0.54237	0.52542
	730	0.98444		--	570	0.48026	584	0.12884		565	0.07075	641	0.99807	565	0.09328	591	0.36421		728	0.04902	0.0442	0.0339	0.05128	0.0107	0.01951	0.04926	0.07071	0.12353	0.31515	0.99275		721	0.96032	0.0873					725	0.10976	0.06911					560.5	0.53672	0.51977
	731	0.98833		--	570.5	0.47417	584.2	0.1296		565.5	0.07075	641.2	0.99784	565.5	0.09328	591.2	0.36711		729	0.04902	0.0442	0.0339	0.05128	0.0107	0.01951	0.04926	0.07071	0.11765	0.30909	0.99275		722	0.96429	0.0873					726	0.10569	0.06911					561	0.53107	0.50847
	732	0.98833		--	571	0.46814	584.4	0.13037		566	0.06604	641.4	0.99757	566	0.08955	591.4	0.37009		730	0.04902	0.0442	0.0339	0.05128	0.0107	0.01951	0.04433	0.06566	0.11765	0.30303	1		723	0.96429	0.0873					727	0.10569	0.06911					561.5	0.51977	0.50282
	733	0.99222		--	571.5	0.46223	584.6	0.1312		566.5	0.06604	641.6	0.99728	566.5	0.08582	591.6	0.37306		731	0.04902	0.03867	0.0339	0.05128	0.0107	0.01463	0.04433	0.06566	0.11176	0.29697	1		724	0.96429	0.0873					728	0.10163	0.06504					562	0.51412	0.49718
	734	0.99222		--	572	0.45639	584.8	0.13203		567	0.06604	641.8	0.99707	567	0.08582	591.8	0.3761		732	0.04902	0.03867	0.0339	0.04615	0.0107	0.01463	0.04433	0.06566	0.11176	0.29091	1		725	0.96825	0.0873					729	0.10163	0.06504					562.5	0.50847	0.49153
	735	0.99222		--	572.5	0.4506	585	0.13286		567.5	0.06132	642	0.99661	567.5	0.08209	592	0.37916		733	0.04902	0.03867	0.0339	0.04615	0.0107	0.01463	0.04433	0.06061	0.10588	0.28485	1		726	0.96825	0.0873					730	0.09756	0.06504					563	0.50282	0.48588
	736	0.99611		--	573	0.44492	585.2	0.13369		568	0.06132	642.2	0.99605	568	0.07836	592.2	0.38229		734	0.04902	0.03867	0.0339	0.04615	0.0107	0.01463	0.03941	0.06061	0.10588	0.27879	1		727	0.97222	0.0873					731	0.09756	0.06098					563.5	0.49718	0.48023
	737	0.99611		--	573.5	0.43882	585.4	0.13452		568.5	0.06132	642.4	0.99546	568.5	0.07836	592.4	0.38547		735	0.04902	0.03867	0.0339	0.04615	0.0107	0.01463	0.03941	0.06061	0.10588	0.27273	1		728	0.97222	0.0873					732	0.09756	0.06098					564	0.48588	0.47458
	738	0.99611		--	574	0.43334	585.6	0.13535		569	0.0566	642.6	0.99483	569	0.07463	592.6	0.38863		736	0.04902	0.03867	0.0339	0.04615	0.00535	0.01463	0.03941	0.05556	0.1	0.26667	1		729	0.97222	0.0873					733	0.0935	0.06098					564.5	0.48023	0.46893
	739	1		--	574.5	0.42735	585.8	0.13618		569.5	0.0566	642.8	0.99437	569.5	0.07463	592.8	0.39171		737	0.03922	0.03867	0.0339	0.04615	0.00535	0.01463	0.03941	0.05556	0.1	0.26667	1		730	0.97619	0.0873					734	0.0935	0.05691					565	0.47458	0.45763
	740	1		--	575	0.42141	586	0.13708		570	0.0566	643	0.99382	570	0.0709	593	0.395		738	0.03922	0.03867	0.02825	0.04615	0.00535	0.00976	0.03941	0.05556	0.09412	0.26061	1		731	0.97619	0.0873					735	0.08943	0.05691					565.5	0.46893	0.45198
	741	1		--	575.5	0.41558	586.2	0.13798		570.5	0.05189	643.2	0.99318	570.5	0.0709	593.2	0.39809		739	0.03922	0.03867	0.02825	0.04615	0.00535	0.00976	0.03448	0.05051	0.09412	0.25455	1		732	0.98016	0.0873					736	0.08943	0.05691					566	0.46328	0.44633
	742	1		--	576	0.40982	586.4	0.13889		571	0.05189	643.4	0.99249	571	0.06716	593.4	0.40123		740	0.03922	0.03867	0.02825	0.04615	0.00535	0.00976	0.03448	0.05051	0.08824	0.24848	1		733	0.98016	0.0873					737	0.08537	0.05285					566.5	0.45198	0.44068
	743	1		--	576.5	0.40408	586.6	0.13985		571.5	0.05189	643.6	0.9917	571.5	0.06716	593.6	0.40432		741	0.03922	0.03867	0.02825	0.04103	0.00535	0.00976	0.03448	0.05051	0.08824	0.24242	1		734	0.98016	0.0873					738	0.08537	0.05285					567	0.44633	0.43503
	744	1		--	577	0.39843	586.8	0.14075		572	0.05189	643.8	0.99094	572	0.06343	593.8	0.40736		742	0.03922	0.03315	0.02825	0.04103	0.00535	0.00976	0.03448	0.04545	0.08824	0.23636	1		735	0.98413	0.08333					739	0.08537	0.05285					567.5	0.44068	0.42938
	745	1		--	577.5	0.39292	587	0.14172		572.5	0.04717	644	0.99006	572.5	0.06343	594	0.41033		743	0.03922	0.03315	0.02825	0.04103	0.00535	0.00976	0.03448	0.04545	0.08235	0.23636	1		736	0.98413	0.08333					740	0.0813	0.05285					568	0.43503	0.42373
	746	1		--	578	0.38753	587.2	0.14262		573	0.04717	644.2	0.98918	573	0.0597	594.2	0.41345		744	0.03922	0.03315	0.02825	0.04103	0.00535	0.00976	0.02956	0.04545	0.08235	0.2303	1		737	0.9881	0.08333					741	0.0813	0.04878					568.5	0.42938	0.41808
	747	1		--	578.5	0.38219	587.4	0.14353		573.5	0.04717	644.4	0.98825	573.5	0.0597	594.4	0.41671		745	0.03922	0.03315	0.02825	0.04103	0.00535	0.00488	0.02956	0.04545	0.08235	0.22424	1		738	0.9881	0.08333					742	0.07724	0.04878					569	0.42373	0.41243
	748	1		--	579	0.37698	587.6	0.14449		574	0.04717	644.6	0.98723	574	0.0597	594.6	0.42002		746	0.03922	0.03315	0.02825	0.04103	0.00535	0.00488	0.02956	0.0404	0.07647	0.21818	0.99275		739	0.9881	0.08333					743	0.07724	0.04878					569.5	0.41808	0.40678
	749	1		--	579.5	0.37135	587.8	0.14546		574.5	0.04245	644.8	0.98623	574.5	0.05597	594.8	0.42332		747	0.03922	0.03315	0.02825	0.04103	0.00535	0.00488	0.02956	0.0404	0.07647	0.21212	0.99275		740	0.99206	0.08333					744	0.07724	0.04878					570	0.40678	0.40113
	750	1		--	580	0.36586	588	0.14643		575	0.04245	645	0.98525	575	0.05597	595	0.4266		748	0.03922	0.03315	0.02825	0.04103	0.00535	0.00488	0.02956	0.0404	0.07647	0.21212	0.99275		741	0.99206	0.08333					745	0.07317	0.04472					570.5	0.40113	0.38983
	751	0.99611		--	580.5	0.36106	588.2	0.1474		575.5	0.04245	645.2	0.9843	575.5	0.05224	595.2	0.43003		749	0.02941	0.03315	0.02825	0.04103	0.00535	0.00488	0.02956	0.0404	0.07059	0.20606	0.99275		742	0.99206	0.08333					746	0.07317	0.04472					571	0.39548	0.38418
	752	0.99611		--	581	0.35581	588.4	0.14837		576	0.04245	645.4	0.98343	576	0.05224	595.4	0.43343		750	0.02941	0.03315	0.0226	0.04103	0.00535	0.00488	0.02956	0.0404	0.07059	0.2	0.99275		743	0.99603	0.08333					747	0.07317	0.04472					571.5	0.38983	0.37853
	753	0.99611		--	581.5	0.35067	588.6	0.14927		576.5	0.04245	645.6	0.98245	576.5	0.04851	595.6	0.4367		751	0.02941	0.03315	0.0226	0.0359	0	0.00488	0.02463	0.03535	0.07059	0.2	0.99275		744	0.99603	0.08333					748	0.06911	0.04472					572	0.38418	0.37288
	754	0.99222		--	582	0.3457	588.8	0.15024		577	0.03774	645.8	0.98149	577	0.04851	595.8	0.44002		752	0.02941	0.02762	0.0226	0.0359	0	0.00488	0.02463	0.03535	0.06471	0.19394	0.98551		745	0.99603	0.08333					749	0.06911	0.04065					572.5	0.37853	0.36723
	755	0.99222		--	582.5	0.34034	589	0.15121		577.5	0.03774	646	0.98057	577.5	0.04851	596	0.44321		753	0.02941	0.02762	0.0226	0.0359	0	0.00488	0.02463	0.03535	0.06471	0.18788	0.98551		746	0.99603	0.08333					750	0.06911	0.04065					573	0.37288	0.36158
	756	0.98833		--	583	0.33565	589.2	0.15218		578	0.03774	646.2	0.97955	578	0.04478	596.2	0.4464		754	0.02941	0.02762	0.0226	0.0359	0	0.00488	0.02463	0.03535	0.06471	0.18788	0.98551		747	1	0.08333					751	0.06504	0.04065					573.5	0.36723	0.35593
	757	0.98833		--	583.5	0.33108	589.4	0.15315		578.5	0.03774	646.4	0.97862	578.5	0.04478	596.4	0.44957		755	0.02941	0.02762	0.0226	0.0359	0	0.00488	0.02463	0.0303	0.05882	0.18182	0.97826		748	1	0.08333					752	0.06504	0.04065					574	0.35593	0.35028
	758	0.98444		--	584	0.32609	589.6	0.15419		579	0.03774	646.6	0.97784	579	0.04478	596.6	0.45272		756	0.02941	0.02762	0.0226	0.0359	0	0.00488	0.02463	0.0303	0.05882	0.17576	0.97826		749	1	0.07937					753	0.06504	0.03659					574.5	0.35593	0.34463
	759	0.98054		--	584.5	0.32123	589.8	0.15516		579.5	0.03302	646.8	0.9772	579.5	0.04104	596.8	0.45586		757	0.02941	0.02762	0.0226	0.0359	0	0	0.02463	0.0303	0.05882	0.1697	0.97826		750	1	0.07937					754	0.06098	0.03659					575	0.34463	0.33898
	760	0.97665		--	585	0.31655	590	0.1562		580	0.03302	647	0.97662	580	0.04104	597	0.4591		758	0.02941	0.02762	0.0226	0.0359	0	0	0.02463	0.0303	0.05882	0.1697	0.97101		751	1	0.07937					755	0.06098	0.03659					575.5	0.33898	0.33333
	761	0.97276		--	585.5	0.312	590.2	0.15724		580.5	0.03302	647.2	0.97615	580.5	0.04104	597.2	0.46242		759	0.02941	0.02762	0.0226	0.0359	0	0	0.0197	0.0303	0.05294	0.16364	0.97101		752	1	0.07937					756	0.06098	0.03659					576	0.33898	0.32768
	762	0.96887		--	586	0.30752	590.4	0.15835		581	0.03302	647.4	0.97569	581	0.03731	597.4	0.46581		760	0.02941	0.02762	0.0226	0.0359	0	0	0.0197	0.0303	0.05294	0.16364	0.96377		753	0.99603	0.07937					757	0.05691	0.03659					576.5	0.32768	0.32203
	763	0.96498		--	586.5	0.30318	590.6	0.15938		581.5	0.03302	647.6	0.97539	581.5	0.03731	597.6	0.4692		761	0.02941	0.02762	0.01695	0.03077	0	0	0.0197	0.02525	0.05294	0.15758	0.96377		754	0.99603	0.07937					758	0.05691	0.03252					577	0.32203	0.31638
	764	0.96109		--	587	0.29843	590.8	0.16049		582	0.03302	647.8	0.97515	582	0.03731	597.8	0.47287		762	0.02941	0.02762	0.01695	0.03077	0	0	0.0197	0.02525	0.05294	0.15152	0.95652		755	0.99603	0.07937					759	0.05691	0.03252					577.5	0.31638	0.31073
	765	0.9572		--	587.5	0.29381	591	0.16153		582.5	0.03302	648	0.975	582.5	0.03731	598	0.47646		763	0.02941	0.0221	0.01695	0.03077	0	0	0.0197	0.02525	0.04706	0.15152	0.94928		756	0.99206	0.07937					760	0.05285	0.03252					578	0.31073	0.30508
	766	0.95331		--	588	0.28936	591.2	0.16264		583	0.0283	648.2	0.97504	583	0.03358	598.2	0.48016		764	0.02941	0.0221	0.01695	0.03077	0	0	0.0197	0.02525	0.04706	0.14545	0.94928		757	0.9881	0.07937					761	0.05285	0.03252					578.5	0.30508	0.29944
	767	0.94553		--	588.5	0.28504	591.4	0.16368		583.5	0.0283	648.4	0.97512	583.5	0.03358	598.4	0.48386		765	0.01961	0.0221	0.01695	0.03077	0	0	0.0197	0.02525	0.04706	0.14545	0.94203		758	0.98413	0.0754					762	0.05285	0.03252					579	0.30508	0.29944
	768	0.94163		--	589	0.28079	591.6	0.16486		584	0.0283	648.6	0.97529	584	0.03358	598.6	0.48768		766	0.01961	0.0221	0.01695	0.03077	0	0	0.0197	0.0202	0.04706	0.13939	0.93478		759	0.98016	0.0754					763	0.04878	0.02846					579.5	0.29944	0.29379
	769	0.93774		--	589.5	0.27666	591.8	0.16596		584.5	0.0283	648.8	0.97539	584.5	0.03358	598.8	0.49142		767	0.01961	0.0221	0.01695	0.03077	0	0	0.0197	0.0202	0.04118	0.13333	0.92754		760	0.97619	0.0754					764	0.04878	0.02846					580	0.29379	0.28814
	770	0.92996		--	590	0.27209	592	0.16707		585	0.0283	649	0.97541	585	0.02985	599	0.49513		768	0.01961	0.0221	0.01695	0.03077	0	0	0.0197	0.0202	0.04118	0.13333	0.92029		761	0.97222	0.0754					765	0.04878	0.02846					580.5	0.28814	0.28249
	771	0.92607		--	590.5	0.26763	592.2	0.16818		585.5	0.0283	649.2	0.97535	585.5	0.02985	599.2	0.49894		769	0.01961	0.0221	0.01695	0.03077	0	0	0.01478	0.0202	0.04118	0.12727	0.91304		762	0.96429	0.0754					766	0.04878	0.02846					581	0.28249	0.27684
	772	0.91829		--	591	0.26332	592.4	0.16922		586	0.0283	649.4	0.97535	586	0.02985	599.4	0.50262		770	0.01961	0.0221	0.01695	0.03077	0	0	0.01478	0.0202	0.04118	0.12727	0.9058		763	0.95635	0.0754					767	0.04472	0.02846					581.5	0.27684	0.27119
	773	0.9144		--	591.5	0.25971	592.6	0.17026		586.5	0.0283	649.6	0.97531	586.5	0.02985	599.6	0.50635		771	0.01961	0.0221	0.0113	0.02564	0	0	0.01478	0.0202	0.04118	0.12121	0.89855		764	0.94841	0.0754					768	0.04472	0.02439					582	0.27119	0.26554
	774	0.90661		--	592	0.25563	592.8	0.17137		587	0.02358	649.8	0.97518	587	0.02612	599.8	0.5101		772	0.01961	0.01657	0.0113	0.02564	0	0	0.01478	0.0202	0.04118	0.12121	0.8913		765	0.94048	0.0754					769	0.04472	0.02439					582.5	0.26554	0.26554
	775	0.89883		--	592.5	0.25164	593	0.1724		587.5	0.02358	650	0.97504	587.5	0.02612	600	0.51382		773	0.01961	0.01657	0.0113	0.02564	0	0	0.01478	0.01515	0.03529	0.11515	0.88406		766	0.93254	0.0754					770	0.04065	0.02439					583	0.26554	0.25989
	776	0.89494		--	593	0.24778	593.2	0.17358		588	0.02358	650.2	0.97489	588	0.02612	600.2	0.51752		774	0.01961	0.01657	0.0113	0.02564	0	0	0.01478	0.01515	0.03529	0.11515	0.87681		767	0.9246	0.07143					771	0.04065	0.02439					583.5	0.25989	0.25424
	777	0.88716		--	593.5	0.24409	593.4	0.17469		588.5	0.02358	650.4	0.97484	588.5	0.02612	600.4	0.52118		775	0.01961	0.01657	0.0113	0.02564	0	-0.00488	0.01478	0.01515	0.03529	0.10909	0.86957		768	0.9127	0.07143					772	0.04065	0.02439					584	0.25424	0.24859
	778	0.87938		--	594	0.24002	593.6	0.17587		589	0.02358	650.6	0.9749	589	0.02612	600.6	0.52474		776	0.01961	0.01657	0.0113	0.02564	0	-0.00488	0.01478	0.01515	0.03529	0.10909	0.86232		769	0.90476	0.07143					773	0.04065	0.02439					584.5	0.24859	0.24859
	779	0.8716		--	594.5	0.23611	593.8	0.17704		589.5	0.02358	650.8	0.9752	589.5	0.02239	600.8	0.52839		777	0.01961	0.01657	0.0113	0.02564	0	-0.00488	0.01478	0.01515	0.03529	0.10909	0.85507		770	0.89286	0.07143					774	0.04065	0.02439					585	0.24294	0.24294
	780	0.8677		--	595	0.23289	594	0.17822		590	0.02358	651	0.9751	590	0.02239	601	0.53202		778	0.01961	0.01657	0.0113	0.02564	0	-0.00488	0.01478	0.01515	0.03529	0.10303	0.84058		771	0.88492	0.07143					775	0.03659	0.02439					585.5	0.23729	0.23729
	781	0.85992		--	595.5	0.2292	594.2	0.17933		590.5	0.02358	651.2	0.97491	590.5	0.02239	601.2	0.53577		779	0.01961	0.01657	0.0113	0.02564	0	-0.00488	0.01478	0.01515	0.02941	0.10303	0.83333		772	0.87302	0.07143					776	0.03659	0.02033					586	0.23164	0.23164
	782	0.85214		--	596	0.22558	594.4	0.18051		591	0.02358	651.4	0.97472	591	0.02239	601.4	0.53955		780	0.01961	0.01657	0.0113	0.02564	0	-0.00488	0.01478	0.01515	0.02941	0.09697	0.82609		773	0.86111	0.07143					777	0.03659	0.02033					586.5	0.23164	0.22599
	783	0.84436		--	596.5	0.22208	594.6	0.18168		591.5	0.02358	651.6	0.97436	591.5	0.02239	601.6	0.5433		781	0.0098	0.01657	0.0113	0.02564	0	-0.00488	0.01478	0.01515	0.02941	0.09697	0.81884		774	0.84921	0.06746					778	0.03659	0.02033					587	0.22599	0.22599
	784	0.83658		--	597	0.21873	594.8	0.18286		592	0.02358	651.8	0.97391	592	0.02239	601.8	0.54713		782	0.0098	0.01657	0.0113	0.02564	0	-0.00488	0.01478	0.01515	0.02941	0.09091	0.80435		775	0.8373	0.06746					779	0.03252	0.02033					587.5	0.22034	0.22034
	785	0.82879		--	597.5	0.21498	595	0.18404		592.5	0.01887	652	0.9732	592.5	0.01866	602	0.55097		783	0.0098	0.01105	0.0113	0.02564	0	-0.00488	0.01478	0.01515	0.02941	0.09091	0.7971		776	0.8254	0.06746					780	0.03252	0.02033					588	0.21469	0.21469
	786	0.82101		--	598	0.21136	595.2	0.18529		593	0.01887	652.2	0.97249	593	0.01866	602.2	0.55485		784	0.0098	0.01105	0.0113	0.02564	0	-0.00488	0.01478	0.0101	0.02941	0.09091	0.78986		777	0.81349	0.06746					781	0.03252	0.02033					588.5	0.21469	0.21469
	787	0.81323		--	598.5	0.20791	595.4	0.18653		593.5	0.01887	652.4	0.97165	593.5	0.01866	602.4	0.55875		785	0.0098	0.01105	0.0113	0.02051	0	-0.00488	0.00985	0.0101	0.02941	0.08485	0.78261		778	0.80159	0.06746					782	0.03252	0.02033					589	0.20904	0.20904
	788	0.80545		--	599	0.20515	595.6	0.18778		594	0.01887	652.6	0.97092	594	0.01866	602.6	0.56247		786	0.0098	0.01105	0.00565	0.02051	0	-0.00488	0.00985	0.0101	0.02353	0.08485	0.76812		779	0.78968	0.06746					783	0.03252	0.02033					589.5	0.20339	0.20339
	789	0.79767		--	599.5	0.20192	595.8	0.18909		594.5	0.01887	652.8	0.97	594.5	0.01866	602.8	0.56619		787	0.0098	0.01105	0.00565	0.02051	0	-0.00488	0.00985	0.0101	0.02353	0.08485	0.76087		780	0.77381	0.06349					784	0.02846	0.01626					590	0.20339	0.19774
	790	0.79377		--	600	0.19877	596	0.19034		595	0.01887	653	0.96893	595	0.01866	603	0.57002		788	0.0098	0.01105	0.00565	0.02051	0	-0.00488	0.00985	0.0101	0.02353	0.07879	0.75362		781	0.7619	0.06349					785	0.02846	0.01626					590.5	0.19774	0.19774
	791	0.78599		--	600.5	0.19573	596.2	0.19166		595.5	0.01887	653.2	0.9677	595.5	0.01493	603.2	0.57374		789	0.0098	0.01105	0.00565	0.02051	0	-0.00488	0.00985	0.0101	0.02353	0.07879	0.73913		782	0.75	0.06349					786	0.02846	0.01626					591	0.19209	0.19209
	792	0.77821		--	601	0.19282	596.4	0.19297		596	0.01887	653.4	0.96648	596	0.01493	603.4	0.57754		790	0.0098	0.01105	0.00565	0.02051	0	-0.00488	0.00985	0.0101	0.02353	0.07879	0.73188		783	0.7381	0.06349					787	0.02846	0.01626					591.5	0.18644	0.19209
	793	0.77043		--	601.5	0.18951	596.6	0.19429		596.5	0.01887	653.6	0.96514	596.5	0.01493	603.6	0.58134		791	0.0098	0.01105	0.00565	0.02051	0	-0.00488	0.00985	0.0101	0.02353	0.07273	0.72464		784	0.72619	0.06349					788	0.02846	0.01626					592	0.18644	0.18644
	794	0.76265		--	602	0.1863	596.8	0.1956		597	0.01887	653.8	0.96381	597	0.01493	603.8	0.58521		792	0.0098	0.01105	0.00565	0.02051	0	-0.00488	0.00985	0.0101	0.02353	0.07273	0.71014		785	0.71429	0.05952					789	0.02846	0.01626					592.5	0.18079	0.18079
	795	0.75486		--	602.5	0.18323	597	0.19692		597.5	0.01887	654	0.96247	597.5	0.01493	604	0.58916		793	0.0098	0.01105	0.00565	0.02051	0	-0.00488	0.00985	0.0101	0.02353	0.07273	0.7029		786	0.70238	0.05952					790	0.02439	0.01626					593	0.17514	0.18079
	796	0.74708		--	603	0.18034	597.2	0.19831		598	0.01887	654.2	0.96117	598	0.01493	604.2	0.5931		794	0.0098	0.01105	0.00565	0.02051	0	-0.00488	0.00985	0.0101	0.02353	0.06667	0.69565		787	0.69048	0.05952					791	0.02439	0.01626					593.5	0.17514	0.17514
	797	0.7393		--	603.5	0.17755	597.4	0.19969		598.5	0.01887	654.4	0.95956	598.5	0.01493	604.4	0.59688		795	0.0098	0.01105	0.00565	0.02051	0	-0.00488	0.00985	0.0101	0.01765	0.06667	0.68841		788	0.67857	0.05952					792	0.02439	0.01626					594	0.16949	0.16949
	798	0.73152		--	604	0.17479	597.6	0.20108		599	0.01887	654.6	0.95774	599	0.01493	604.6	0.60061		796	0.0098	0.00552	0.00565	0.02051	0	-0.00488	0.00985	0.0101	0.01765	0.06667	0.68116		789	0.66667	0.05952					793	0.02439	0.01626					594.5	0.16949	0.16949
	799	0.72374		--	604.5	0.1721	597.8	0.20246		599.5	0.01887	654.8	0.95587	599.5	0.01119	604.8	0.60437		797	0.0098	0.00552	0.00565	0.02051	0	-0.00488	0.00985	0.0101	0.01765	0.06061	0.66667		790	0.65476	0.05952					794	0.02439	0.01626					595	0.16384	0.16384
	800	0.71595		--	605	0.1695	598	0.20392		600	0.01887	655	0.95383	600	0.01119	605	0.60801		798	0.0098	0.00552	0.00565	0.02051	0	-0.00488	0.00985	0.00505	0.01765	0.06061	0.65942		791	0.64683	0.05952					795	0.02439	0.0122					595.5	0.15819	0.16384
	801	0.70817		--	605.5	0.16703	598.2	0.20544		600.5	0.01887	655.2	0.95176	600.5	0.01119	605.2	0.61161		799	0.0098	0.00552	0.00565	0.02051	0	-0.00488	0.00985	0.00505	0.01765	0.06061	0.65217		792	0.63492	0.05556					796	0.02439	0.0122					596	0.15819	0.15819
	802	0.70039		--	606	0.16412	598.4	0.20689		601	0.01887	655.4	0.94969	601	0.01119	605.4	0.6151		800	0.0098	0.00552	0.00565	0.02051	0	-0.00488	0.00985	0.00505	0.01765	0.06061	0.64493		793	0.62302	0.05556					797	0.02439	0.0122					596.5	0.15254	0.15819
	803	0.69261		--	606.5	0.1613	598.6	0.20842		601.5	0.01415	655.6	0.94752	601.5	0.01119	605.6	0.61845		801	0.0098	0.00552	0.00565	0.02051	0	-0.00488	0.00985	0.00505	0.01765	0.05455	0.63043		794	0.61508	0.05556					798	0.02033	0.0122					597	0.15254	0.15254
	804	0.68482		--	607	0.1586	598.8	0.21001		602	0.01415	655.8	0.94555	602	0.01119	605.8	0.62169		802	0.0098	0.00552	0.00565	0.01538	0	-0.00488	0.00985	0.00505	0.01765	0.05455	0.62319		795	0.60317	0.05556					799	0.02033	0.0122					597.5	0.14689	0.14689
	805	0.67704		--	607.5	0.15604	599	0.21153		602.5	0.01415	656	0.94377	602.5	0.01119	606	0.62477		803	0.0098	0.00552	0.00565	0.01538	0	-0.00488	0.00985	0.00505	0.01765	0.05455	0.61594		796	0.59524	0.05556					800	0.02033	0.0122					598	0.14124	0.14689
	806	0.66926		--	608	0.15365	599.2	0.21313		603	0.01415	656.2	0.94195	603	0.01119	606.2	0.62797		804	0.0098	0.00552	0	0.01538	0	-0.00488	0.00985	0.00505	0.01765	0.05455	0.6087		797	0.5873	0.05159					801	0.02033	0.0122					598.5	0.14124	0.14124
	807	0.66148		--	608.5	0.15087	599.4	0.21472		603.5	0.01415	656.4	0.94022	603.5	0.01119	606.4	0.63111		805	0.0098	0.00552	0	0.01538	0	-0.00488	0.00985	0.00505	0.01765	0.04848	0.5942		798	0.5754	0.05159					802	0.02033	0.0122					599	0.13559	0.14124
	808	0.64981		--	609	0.14821	599.6	0.21624		604	0.01415	656.6	0.93861	604	0.01119	606.6	0.63435		806	0.0098	0.00552	0	0.01538	0	-0.00488	0.00985	0.00505	0.01765	0.04848	0.58696		799	0.56746	0.05159					803	0.02033	0.0122					599.5	0.13559	0.13559
	809	0.64202		--	609.5	0.14619	599.8	0.21784		604.5	0.01415	656.8	0.93696	604.5	0.01119	606.8	0.63767		807	0.0098	0.00552	0	0.01538	0	-0.00488	0.00985	0.00505	0.01765	0.04848	0.57971		800	0.55952	0.05159					804	0.02033	0.0122					600	0.12994	0.13559
	810	0.63424		--	610	0.14424	600	0.2195		605	0.01415	657	0.93535	605	0.01119	607	0.64098		808	0	0.00552	0	0.01538	0	-0.00488	0.00985	0.00505	0.01176	0.04848	0.57246		801	0.55159	0.05159					805	0.02033	0.0122					600.5	0.12994	0.12994
	811	0.62646		--	610.5	0.14238	600.2	0.22116		605.5	0.01415	657.2	0.93375	605.5	0.00746	607.2	0.64421		809	0.0098	0.00552	0	0.01538	0	-0.00488	0.00985	0.00505	0.01176	0.04848	0.55797		802	0.53968	0.05159					806	0.02033	0.0122					601	0.12429	0.12994
	812	0.61868		--	611	0.14006	600.4	0.22282		606	0.01415	657.4	0.93201	606	0.00746	607.4	0.64747		810	0.0098	0.00552	0	0.01538	0	-0.00488	0.00985	0.00505	0.01176	0.04242	0.55072		803	0.53175	0.04762					807	0.01626	0.0122					601.5	0.12429	0.12429
	813	0.61089		--	611.5	0.13778	600.6	0.22448		606.5	0.01415	657.6	0.93038	606.5	0.00746	607.6	0.65067		811	0.0098	0.00552	0	0.01538	0	-0.00488	0.00985	0.00505	0.01176	0.04242	0.54348		804	0.52381	0.04762					808	0.01626	0.0122					602	0.11864	0.12429
	814	0.60311		--	612	0.13557	600.8	0.22622		607	0.01415	657.8	0.92875	607	0.00746	607.8	0.65377		812	0	0.00552	0	0.01538	0	-0.00488	0.00985	0.00505	0.01176	0.04242	0.53623		805	0.51587	0.04762					809	0.01626	0.0122					602.5	0.11864	0.12429
	815	0.59533		--	612.5	0.13346	601	0.22795		607.5	0.01415	658	0.92731	607.5	0.00746	608	0.65692		813	0	0.00552	0	0.01538	0	-0.00488	0.00985	0.00505	0.01176	0.04242	0.52899		806	0.50794	0.04762					810	0.01626	0.0122					603	0.11299	0.11864
	816	0.58755		--	613	0.13147	601.2	0.22968		608	0.01415	658.2	0.92593	608	0.00746	608.2	0.66024		814	0	0.00552	0	0.01538	0	-0.00488	0.00985	0.00505	0.01176	0.04242	0.52174		807	0.5	0.04762					811	0.01626	0.00813					603.5	0.11299	0.11864
	817	0.57977		--	613.5	0.12962	601.4	0.23141		608.5	0.01415	658.4	0.92452	608.5	0.00746	608.4	0.6636		815	0	0.00552	0	0.01538	0	-0.00488	0.00985	0.00505	0.01176	0.03636	0.51449		808	0.49206	0.04762					812	0.01626	0.00813					604	0.11299	0.11299
	818	0.57198		--	614	0.12735	601.6	0.23314		609	0.01415	658.6	0.92302	609	0.00746	608.6	0.66709		816	0	0.00552	0	0.01538	0	-0.00488	0.00985	0.00505	0.01176	0.03636	0.50725		809	0.4881	0.04365					813	0.01626	0.00813					604.5	0.10734	0.11299
	819	0.5642		--	614.5	0.12517	601.8	0.23487		609.5	0.01415	658.8	0.92145	609.5	0.00746	608.8	0.67034		817	0	0.00552	0	0.01538	0	-0.00488	0.00985	0.00505	0.01176	0.03636	0.5		810	0.48016	0.04365					814	0.01626	0.00813					605	0.10734	0.11299
	820	0.55642		--	615	0.12309	602	0.2366		610	0.01415	659	0.91996	610	0.00746	609	0.67367		818	0	0.00552	0	0.01538	0	-0.00488	0.00985	0.00505	0.01176	0.03636	0.49275		811	0.47222	0.04365					815	0.01626	0.00813					605.5	0.10169	0.10734
	821	0.54864		--	615.5	0.12114	602.2	0.2384		610.5	0.01415	659.2	0.91845	610.5	0.00746	609.2	0.67713		819	0	0	0	0.01538	0	-0.00488	0.00493	0.00505	0.01176	0.03636	0.48551		812	0.46825	0.04365					816	0.01626	0.00813					606	0.10169	0.10734
	822	0.54086		--	616	0.11934	602.4	0.24014		611	0.01415	659.4	0.91704	611	0.00746	609.4	0.68072		820	0	0	0	0.01538	0	-0.00488	0.00493	0.00505	0.01176	0.03636	0.47101		813	0.46032	0.04365					817	0.01626	0.00813					606.5	0.09605	0.10169
	823	0.53307		--	616.5	0.1182	602.6	0.24187		611.5	0.01415	659.6	0.91537	611.5	0.00746	609.6	0.68445		821	0	0	0	0.01538	0	-0.00488	0.00493	0.00505	0.01176	0.0303	0.46377		814	0.45238	0.04365					818	0.01626	0.00813					607	0.09605	0.10169
	824	0.52529		--	617	0.11655	602.8	0.24367		612	0.01415	659.8	0.91369	612	0.00746	609.8	0.68832		822	0	0	0	0.01538	0	-0.00488	0.00493	0.00505	0.01176	0.0303	0.46377		815	0.44841	0.03968					819	0.01626	0.00813					607.5	0.09605	0.10169
	825	0.51751		--	617.5	0.1149	603	0.2454		612.5	0.01415	660	0.91188	612.5	0.00746	610	0.69215		823	0	0	0	0.01538	0	-0.00488	0.00493	0.00505	0.01176	0.0303	0.45652		816	0.44048	0.03968					820	0.0122	0.00813					608	0.0904	0.09605
	826	0.50973		--	618	0.11327	603.2	0.2472		613	0.01415	660.2	0.91003	613	0.00746	610.2	0.69612		824	0	0	0	0.01538	0	-0.00488	0.00493	0.00505	0.01176	0.0303	0.44928		817	0.43651	0.03968					821	0.0122	0.00813					608.5	0.0904	0.09605
	827	0.50195		--	618.5	0.11169	603.4	0.249		613.5	0.01415	660.4	0.90831	613.5	0.00746	610.4	0.70006		825	0	0	0	0.01538	0	-0.00488	0.00493	0.00505	0.01176	0.0303	0.44203		818	0.43254	0.03968					822	0.0122	0.00813					609	0.0904	0.09605
	828	0.49805		--	619	0.11017	603.6	0.25073		614	0.01415	660.6	0.90651	614	0.00746	610.6	0.70411		826	0	0	0	0.01538	0	-0.00488	0.00493	0.00505	0.01176	0.0303	0.43478		819	0.4246	0.03968					823	0.0122	0.00813					609.5	0.08475	0.0904
	829	0.49027		--	619.5	0.10874	603.8	0.25253		614.5	0.01415	660.8	0.9045	614.5	0.00373	610.8	0.70829		827	0	0	0	0.01538	0	-0.00488	0.00493	0.00505	0.01176	0.0303	0.42754		820	0.42063	0.03968					824	0.0122	0.00813					610	0.08475	0.0904
	830	0.48249		--	620	0.10742	604	0.25433		615	0.01415	661	0.90236	615	0.00373	611	0.7124		828	0	0	0	0.01026	0	-0.00488	0.00493	0	0.01176	0.0303	0.42029		821	0.41667	0.03571					825	0.0122	0.00813					610.5	0.08475	0.0904
	831	0.47471		--	620.5	0.10562	604.2	0.25613		615.5	0.01415	661.2	0.90037	615.5	0.00373	611.2	0.71652		829	0	0	0	0.01026	-0.00535	-0.00488	0.00493	0	0.00588	0.02424	0.41304		822	0.40873	0.03571					826	0.0122	0.00813					611	0.0791	0.08475
	832	0.46693		--	621	0.10387	604.4	0.25793		616	0.01415	661.4	0.89821	616	0.00373	611.4	0.72049		830	0	0	0	0.01538	0	-0.00488	0.00493	0	0.01176	0.02424	0.4058		823	0.40476	0.03571					827	0.0122	0.00813					611.5	0.0791	0.08475
	833	0.45914		--	621.5	0.10216	604.6	0.2598		616.5	0.01415	661.6	0.89574	616.5	0.00373	611.6	0.72462		831	0	0	0	0.01026	0	-0.00488	0.00493	0	0.00588	0.02424	0.39855		824	0.40079	0.03571					828	0.0122	0.00813					612	0.0791	0.08475
	834	0.45136		--	622	0.10053	604.8	0.26167		617	0.01415	661.8	0.89342	617	0.00373	611.8	0.72888		832	0	0	0	0.01538	0	-0.00488	0.00493	0	0.01176	0.02424	0.3913		825	0.39286	0.03571					829	0.0122	0.00813					612.5	0.07345	0.0791
	835	0.44358		--	622.5	0.09899	605	0.26354		617.5	0.01415	662	0.89087	617.5	0.00373	612	0.73308		833	0	0	0	0.01538	0	-0.00488	0.00493	0	0.01176	0.02424	0.38406		826	0.38889	0.03571					830	0.0122	0.00813					613	0.07345	0.0791
	836	0.4358		--	623	0.09755	605.2	0.26541		618	0.01415	662.2	0.88838	618	0.00373	612.2	0.73738		834	0	0	0	0.01026	0	-0.00488	0.00493	0	0.00588	0.02424	0.37681		827	0.38492	0.03175					831	0.0122	0.00813					613.5	0.07345	0.0791
	837	0.43191		--	623.5	0.09623	605.4	0.26728		618.5	0.01415	662.4	0.88574	618.5	0.00373	612.4	0.74164		835	0	0	0	0.01026	0	-0.00488	0.00493	0	0.00588	0.02424	0.36957		828	0.38095	0.03175					832	0.0122	0.00813					614	0.0678	0.07345
	838	0.42412		--	624	0.09505	605.6	0.26915		619	0.01415	662.6	0.88329	619	0.00373	612.6	0.74595		836	0	0	0	0.01026	0	-0.00488	0.00493	0	0.00588	0.02424	0.36957		829	0.37302	0.03175					833	0.0122	0.00813					614.5	0.0678	0.07345
	839	0.41634		--	624.5	0.09392	605.8	0.27109		619.5	0.01415	662.8	0.88066	619.5	0.00373	612.8	0.75043		837	0	0	0	0.01026	0	-0.00488	0.00493	0	0.00588	0.01818	0.36232		830	0.36905	0.03175					834	0.0122	0.00813					615	0.0678	0.07345
	840	0.40856		--	625	0.09275	606	0.27303		620	0.01415	663	0.87825	620	0.00373	613	0.75489		838	0	0	0	0.01026	0	-0.00488	0.00493	0	0.00588	0.01818	0.35507		831	0.36508	0.03175					835	0.0122	0.00813					615.5	0.06215	0.07345
	841	0.40078		--	625.5	0.09155	606.2	0.27497		620.5	0.01415	663.2	0.87575	620.5	0.00373	613.2	0.75934		839	0	0	0	0.01026	0	-0.00488	0.00493	0	0.00588	0.01818	0.34783		832	0.36111	0.03175					836	0.0122	0.00813					616	0.06215	0.0678
	842	0.39689		--	626	0.09034	606.4	0.27691		621	0.01415	663.4	0.87332	621	0.00373	613.4	0.76364		840	0	0	0	0.01026	0	-0.00488	0.00493	0	0.00588	0.01818	0.34058		833	0.35714	0.03175					837	0.0122	0.00407					616.5	0.06215	0.0678
	843	0.38911		--	626.5	0.08914	606.6	0.27878		621.5	0.01415	663.6	0.8708	621.5	0.00373	613.6	0.76784		841	0	0	0	0.01026	0	-0.00488	0.00493	0	0.00588	0.01818	0.34058		834	0.35317	0.02778					838	0.0122	0.00813					617	0.06215	0.0678
	844	0.38132		--	627	0.08797	606.8	0.28072		622	0.01415	663.8	0.86827	622	0.00373	613.8	0.77184		842	0	0	-0.00565	0.01026	0	-0.00488	0.00493	0	0.00588	0.01818	0.33333		835	0.34921	0.02778					839	0.0122	0.00813					617.5	0.0565	0.0678
	845	0.37354		--	627.5	0.08684	607	0.28266		622.5	0.01415	664	0.86571	622.5	0.00373	614	0.77576		843	0	0	0	0.01026	0	-0.00488	0.00493	0	0.00588	0.01818	0.32609		836	0.34524	0.02778					840	0.00813	0.00407					618	0.0565	0.06215
	846	0.36965		--	628	0.08577	607.2	0.28453		623	0.01415	664.2	0.86304	623	0.00373	614.2	0.77945		844	0	0	0	0.01026	0	-0.00488	0.00493	0	0.00588	0.01818	0.31884		837	0.34127	0.02778					841	0.00813	0.00407					618.5	0.0565	0.06215
	847	0.36187		--	628.5	0.08477	607.4	0.28647		623.5	0.01415	664.4	0.86041	623.5	0.00373	614.4	0.7829		845	0	0	0	0.01026	0	-0.00488	0.00493	0	0.00588	0.01818	0.31159		838	0.3373	0.02778					842	0.00813	0.00407					619	0.0565	0.06215
	848	0.35409		--	629	0.08327	607.6	0.28841		624	0.00943	664.6	0.85776	624	0.00373	614.6	0.78616		846	0	0	0	0.01026	0	-0.00488	0.00493	0	0.00588	0.01818	0.31159		839	0.33333	0.02778					843	0.00813	0.00407					619.5	0.05085	0.06215
	849	0.35019		--	629.5	0.08176	607.8	0.29035		624.5	0.00943	664.8	0.85533	624.5	0.00373	614.8	0.78931		847	0	0	0	0.01026	0	-0.00488	0.00493	0	0.00588	0.01818	0.30435		840	0.32937	0.02778					844	0.00813	0.00407					620	0.05085	0.06215
	850	0.34241		--	630	0.08026	608	0.29235		625	0.00943	665	0.85321	625	0.00373	615	0.79227		848	0	0	-0.00565	0.01026	0	-0.00488	0.00493	0	0.00588	0.01818	0.2971		841	0.3254	0.02381					845	0.00813	0.00407					620.5	0.05085	0.0565
	851	0.33463		--	630.5	0.07879	608.2	0.29436		625.5	0.00943	665.2	0.85124	625.5	0.00373	615.2	0.79525		849	0	0	0	0.01026	0	-0.00488	0.00493	0	0.00588	0.01818	0.2971		842	0.3254	0.02381					846	0.00813	0.00407					621	0.05085	0.0565
	852	0.33074		--	631	0.07735	608.4	0.29644		626	0.00943	665.4	0.84931	626	0.00373	615.4	0.79821		850	0	0	0	0.01026	0	-0.00488	0.00493	0	0.00588	0.01818	0.28986		843	0.32143	0.02381					847	0.00813	0.00407					621.5	0.05085	0.0565
	853	0.32296		--	631.5	0.07596	608.6	0.29852		626.5	0.00943	665.6	0.84758	626.5	0.00373	615.6	0.80101		851	0	0	0	0.01026	0	-0.00488	0.00493	0	0.00588	0.01212	0.28261		844	0.31746	0.02381					848	0.00813	0.00407					622	0.0452	0.0565
	854	0.31518		--	632	0.07464	608.8	0.30066		627	0.00943	665.8	0.84608	627	0.00373	615.8	0.80371		852	0	0	-0.00565	0.01026	0	-0.00488	0.00493	0	0.00588	0.01212	0.27536		845	0.31349	0.02381					849	0.00813	0.00407					622.5	0.0452	0.0565
	855	0.31128		--	632.5	0.07338	609	0.30274		627.5	0.00943	666	0.84463	627.5	0.00373	616	0.80644		853	0	0	0	0.01026	0	-0.00488	0.00493	0	0.00588	0.01212	0.27536		846	0.30952	0.02381					850	0.00813	0.00407					623	0.0452	0.05085
	856	0.3035		--	633	0.07221	609.2	0.30482		628	0.00943	666.2	0.84318	628	0.00373	616.2	0.80921		854	0	0	0	0.01026	0	-0.00488	0.00493	0	0.00588	0.01212	0.26812		847	0.30556	0.02381					851	0.00813	0.00407					623.5	0.0452	0.05085
	857	0.29961		--	633.5	0.07114	609.4	0.30697		628.5	0.00943	666.4	0.8418	628.5	0.00373	616.4	0.8118		855	0	0	0	0.01026	0	-0.00488	0.00493	0	0.00588	0.01212	0.26812		848	0.30556	0.02381					852	0.00813	0.00407					624	0.0452	0.05085
	858	0.29183		--	634	0.07018	609.6	0.30911		629	0.00943	666.6	0.84053	629	0.00373	616.6	0.81439		856	0	0	0	0.01026	0	-0.00488	0.00493	0	0.00588	0.01212	0.26087		849	0.30159	0.02381					853	0.00813	0.00407					624.5	0.0452	0.05085
	859	0.28794		--	634.5	0.06935	609.8	0.31133		629.5	0.00943	666.8	0.83922	629.5	0.00373	616.8	0.81681		857	0	0	0	0.01026	0	-0.00488	0.00493	0	0.00588	0.01212	0.25362		850	0.29762	0.01984					854	0.00813	0.00407					625	0.03955	0.05085
	860	0.28016		--	635	0.06805	610	0.31355		630	0.00943	667	0.838	630	0.00373	617	0.81914		858	0	0	0	0.01026	0	-0.00488	0.00493	0	0.00588	0.01212	0.25362		851	0.29365	0.01984					855	0.00813	0.00407					625.5	0.03955	0.0452
	861	0.27626		--	635.5	0.06679	610.2	0.31576		630.5	0.00943	667.2	0.83679	630.5	0.00373	617.2	0.82141		859	0	0	-0.00565	0.01026	0	-0.00488	0.00493	0	0.00588	0.01212	0.24638		852	0.29365	0.01984					856	0.00813	0.00407					626	0.03955	0.0452
	862	0.27237		--	636	0.06557	610.4	0.31805		631	0.00943	667.4	0.83534	631	0.00373	617.4	0.82361		860	0	0	-0.00565	0.01026	0	-0.00488	0.00493	0	0.00588	0.01212	0.24638		853	0.28968	0.01984					857	0.00813	0.00407					626.5	0.03955	0.0452
	863	0.26459		--	636.5	0.06441	610.6	0.32033		631.5	0.00943	667.6	0.834	631.5	0.00373	617.6	0.82565		861	0	0	0	0.01026	0	-0.00488	0.00493	0	0.00588	0.01212	0.23913		854	0.28571	0.01984					858	0.00813	0.00407					627	0.03955	0.0452
	864	0.2607		--	637	0.06331	610.8	0.32255		632	0.00943	667.8	0.83286	632	0.00373	617.8	0.82776		862	0	0	0	0.01026	0	-0.00488	0.00493	0	0.00588	0.01212	0.23188		855	0.28175	0.01984					859	0.00813	0.00407					627.5	0.03955	0.0452
	865	0.25681		--	637.5	0.06229	611	0.32483		632.5	0.00943	668	0.83156	632.5	0	618	0.83		863	0	0	0	0.01026	0	-0.00488	0.00493	0	0.00588	0.01212	0.23188		856	0.28175	0.01984					860	0.00813	0.00407					628	0.03955	0.0452
	866	0.24903		--	638	0.06134	611.2	0.32705		633	0.00943	668.2	0.8302	633	0.00373	618.2	0.83211		864	0	0	0	0.01026	0	-0.00488	0.00493	0	0.00588	0.01212	0.22464		857	0.27778	0.01984					861	0.00813	0.00407					628.5	0.0339	0.0452
	867	0.24514		--	638.5	0.06048	611.4	0.32927		633.5	0.00943	668.4	0.82888	633.5	0.00373	618.4	0.83425		865	0	0	0	0.01026	0	-0.00488	0.00493	0	0.00588	0.01212	0.22464		858	0.27778	0.01587					862	0.00813	0.00407					629	0.0339	0.0452
	868	0.24125		--	639	0.05972	611.6	0.33155		634	0.00943	668.6	0.82753	634	0.00373	618.6	0.83621		866	0	0	0	0.01026	0	-0.00488	0.00493	0	0.00588	0.01212	0.21739		859	0.27381	0.01587					863	0.00813	0.00407					629.5	0.0339	0.0452
	869	0.23346		--	639.5	0.05906	611.8	0.33377		634.5	0.00943	668.8	0.82618	634.5	0.00373	618.8	0.83805		867	0	0	0	0.01026	0	-0.00488	0.00493	0	0.00588	0.01212	0.21739		860	0.26984	0.01587					864	0.00813	0.00407					630	0.0339	0.03955
	870	0.22957		--	640	0.05852	612	0.33598		635	0.00943	669	0.82468	635	0	619	0.84002		868	0	0	0	0.01026	0	-0.00488	0.00493	0	0.00588	0.01212	0.21014		861	0.26984	0.01587					865	0.00813	0.00407					630.5	0.0339	0.03955
	871	0.22568		--	640.5	0.0581	612.2	0.3382		635.5	0.00943	669.2	0.82308	635.5	0	619.2	0.84188		869	0	0	0	0.01026	0	-0.00488	0.00493	0	0.00588	0.01212	0.21014		862	0.26587	0.01587					866	0.00813	0.00407					631	0.0339	0.03955
	872	0.22179		--	641	0.0583	612.4	0.34042		636	0.00943	669.4	0.82151	636	0	619.4	0.84366		870	0	0	0	0.01026	0	-0.00488	0.00493	0	0.00588	0.01212	0.2029		863	0.26587	0.01587					867	0.00813	0.00407					631.5	0.0339	0.03955
	873	0.21401		--	641.5	0.05853	612.6	0.3427		636.5	0.00943	669.6	0.81961	636.5	0	619.6	0.84527		871	0	0	0	0.01026	0	-0.00488	0.00493	0	0.00588	0.01212	0.2029		864	0.2619	0.01587					868	0.00813	0.00407					632	0.02825	0.03955
	874	0.21012		--	642	0.05822	612.8	0.34499		637	0.00943	669.8	0.81771	637	0	619.8	0.84694		872	0	0	0	0.01026	0	-0.00488	0.00493	0	0.00588	0.01212	0.19565		865	0.2619	0.01587					869	0.00813	0.00407					632.5	0.02825	0.03955
	875	0.20623		--	642.5	0.05785	613	0.34734		637.5	0.00943	670	0.8156	637.5	0	620	0.84854		873	0	0	0	0.01026	0	-0.00488	0.00493	0	0.00588	0.01212	0.19565		866	0.25794	0.01587					870	0.00813	0.00407					633	0.02825	0.03955
	876	0.20233		--	643	0.05744	613.2	0.34963		638	0.00943	670.2	0.81351	638	0	620.2	0.85023		874	0	0	0	0.01026	0	-0.00488	0.00493	0	0.00588	0.01212	0.18841		867	0.25794	0.01587					871	0.00813	0.00407					633.5	0.02825	0.03955
	877	0.19844		--	643.5	0.057	613.4	0.35198		638.5	0.00943	670.4	0.8114	638.5	0	620.4	0.85183		875	0	0	0	0.01026	0	-0.00488	0.00493	0	0.00588	0.01212	0.18841		868	0.25397	0.01587					872	0.00813	0.00407					634	0.02825	0.03955
	878	0.19066		--	644	0.05654	613.6	0.35434		639	0.00943	670.6	0.8091	639	0	620.6	0.85334		876	0	0	0	0.01026	0	-0.00488	0.00493	0	0.00588	0.01212	0.18116		869	0.25397	0.01587					873	0.00813	0.00407					634.5	0.02825	0.0339
	879	0.18677		--	644.5	0.05605	613.8	0.35669		639.5	0.00943	670.8	0.8067	639.5	0	620.8	0.85493		877	0	0	0	0.01026	0	-0.00488	0.00493	0	0.00588	0.00606	0.18116		870	0.25	0.0119					874	0.00813	0.00407					635	0.02825	0.0339
	880	0.18288		--	645	0.05556	614	0.35912		640	0.00943	671	0.80419	640	0	621	0.85654		878	0	0	0	0.01026	0	-0.00488	0.00493	0	0.00588	0.00606	0.17391		871	0.25	0.0119					875	0.00813	0.00407					635.5	0.02825	0.0339
	881	0.17899		--	645.5	0.05507	614.2	0.36147		640.5	0.00943	671.2	0.80146	640.5	0	621.2	0.85827		879	0	0	0	0.01026	0	-0.00488	0.00493	0	0.00588	0.00606	0.17391		872	0.25	0.0119					876	0.00813	0.00407					636	0.02825	0.0339
	882	0.1751		--	646	0.05459	614.4	0.36389		641	0.00943	671.4	0.79862	641	0	621.4	0.86011		880	0	0	0	0.01026	0	-0.00488	0.00493	0	0.00588	0.00606	0.16667		873	0.24603	0.0119					877	0.00813	0.00407					636.5	0.0226	0.0339
	883	0.17121		--	646.5	0.05412	614.6	0.36632		641.5	0.00943	671.6	0.79568	641.5	0	621.6	0.86214		881	0	0	0	0.01026	0	-0.00488	0.00493	0	0.00588	0.00606	0.16667		874	0.24603	0.0119					878	0.00813	0.00407					637	0.0226	0.0339
	884	0.16732		--	647	0.05368	614.8	0.36881		642	0.00943	671.8	0.79283	642	0	621.8	0.86425		882	0	0	0	0.01026	0	-0.00488	0.00493	0	0.00588	0.00606	0.16667		875	0.24206	0.0119					879	0.00813	0.00407					637.5	0.0226	0.0339
	885	0.16342		--	647.5	0.05327	615	0.3713		642.5	0.00943	672	0.78973	642.5	0	622	0.86658		883	0	0	0	0.01026	0	-0.00488	0.00493	0	0.00588	0.00606	0.15942		876	0.24206	0.0119					880	0.00813	0.00407					638	0.0226	0.0339
	886	0.15953		--	648	0.0529	615.2	0.3738		643	0.00943	672.2	0.78677	643	0	622.2	0.86911		884	0	0	0	0.01026	0	-0.00488	0.00493	0	0.00588	0.00606	0.15942		877	0.24206	0.0119					881	0.00813	0.00407					638.5	0.0226	0.0339
	887	0.15953		--	648.5	0.05259	615.4	0.37629		643.5	0.00943	672.4	0.7838	643.5	0	622.4	0.87159		885	0	0	0	0.01026	0	-0.00488	0.00493	0	0.00588	0.00606	0.15217		878	0.2381	0.0119					882	0.00813	0.00407					639	0.0226	0.0339
	888	0.15564		--	649	0.05233	615.6	0.37878		644	0.00943	672.6	0.78104	644	0	622.6	0.87414		886	0	0	0	0.01026	0	-0.00488	0.00493	0	0.00588	0.00606	0.15217		879	0.2381	0.0119					883	0.00813	0.00407					639.5	0.0226	0.02825
	889	0.15175		--	649.5	0.05214	615.8	0.38128		644.5	0.00943	672.8	0.77834	644.5	0	622.8	0.87681		887	0	0	0	0.01026	0	-0.00488	0.00493	0	0.00588	0.00606	0.15217		880	0.2381	0.0119					884	0.00813	0.00407					640	0.0226	0.02825
	890	0.14786		--	650	0.05142	616	0.38377		645	0.00943	673	0.77579	645	0	623	0.87959		888	0	0	0	0.01026	0	-0.00488	0.00493	0	0.00588	0.00606	0.14493		881	0.23413	0.0119					885	0.00813	0.00407					640.5	0.0226	0.02825
	891	0.14397		--	650.5	0.05068	616.2	0.38619		645.5	0.00943	673.2	0.77316	645.5	0	623.2	0.88256		889	0	0	0	0.01026	0	-0.00488	0.00493	0	0.00588	0.00606	0.14493		882	0.23413	0.0119					886	0.00813	0.00407					641	0.0226	0.02825
	892	0.14397		--	651	0.04992	616.4	0.38869		646	0.00943	673.4	0.77052	646	0	623.4	0.88546		890	0	0	0	0.01026	0	0	0.00493	0	0.00588	0.00606	0.14493		883	0.23413	0.00794					887	0.00813	0.00407					641.5	0.0226	0.02825
	893	0.14008		--	651.5	0.04913	616.6	0.39111		646.5	0.00943	673.6	0.76769	646.5	0	623.6	0.88851		891	0.0098	0	0	0.01026	0	-0.00488	0.00493	0	0.00588	0.00606	0.13768		884	0.23016	0.00794					888	0.00813	0.00813					642	0.0226	0.02825
	894	0.13619		--	652	0.04833	616.8	0.39354		647	0.00943	673.8	0.76504	647	0	623.8	0.89158		892	0	0	0	0.01026	0	-0.00488	0.00493	0	0.00588	0.00606	0.13768		885	0.23016	0.00794					889	0.00813	0.00813					642.5	0.0226	0.02825
	895	0.1323		--	652.5	0.04752	617	0.39596		647.5	0.00943	674	0.76232	647.5	0	624	0.89478		893	0.0098	0	0	0.01026	0	-0.00488	0.00493	0	0.00588	0.00606	0.13768		886	0.22619	0.00794					890	0.00813	0.00813					643	0.0226	0.02825
	896	0.1284		--	653	0.04671	617.2	0.39838		648	0.00943	674.2	0.75966	648	0	624.2	0.8979		894	0.0098	0	0	0.01026	0	-0.00488	0.00493	0	0.00588	0.00606	0.13768		887	0.22619	0.00794					891	0.00813	0.00813					643.5	0.01695	0.02825
	897	0.1284		--	653.5	0.04589	617.4	0.40081		648.5	0.00943	674.4	0.75726	648.5	0	624.4	0.90088		895	0.0098	0	0	0.01026	0	-0.00488	0.00493	0	0.00588	0.00606	0.13043		888	0.22619	0.00794					892	0.00813	0.00813					644	0.01695	0.02825
	898	0.12451		--	654	0.04508	617.6	0.4033		649	0.00943	674.6	0.75479	649	0	624.6	0.90401		896	0	0	0	0.01026	0	-0.00488	0.00493	0	0.00588	0.00606	0.13043		889	0.22222	0.00794					893	0.00813	0.00813					644.5	0.01695	0.02825
	899	0.12062		--	654.5	0.04427	617.8	0.40586		649.5	0.00943	674.8	0.75252	649.5	0	624.8	0.9072		897	0	0	0	0.01026	0	-0.00488	0.00493	0	0.00588	0.00606	0.13043		890	0.22222	0.00794					894	0.00813	0.00813					645	0.01695	0.02825
	900	0.11673		--	655	0.04347	618	0.40842		650	0.00943	675	0.75027	650	0	625	0.91028		898	0	0	0	0.01026	0	-0.00488	0.00493	0	0.00588	0.00606	0.12319		891	0.22222	0.00794					895	0.00813	0.00813					645.5	0.01695	0.02825
	901	0.11284		--	655.5	0.04268	618.2	0.41099		650.5	0.00943	675.2	0.7478	650.5	0	625.2	0.91339		899	0	0	0	0.01026	0	-0.00488	0.00493	0	0.00588	0.00606	0.12319		892	0.21825	0.00794					896	0.00813	0.00407					646	0.01695	0.02825
	902	0.10895		--	656	0.04192	618.4	0.41369		651	0.00943	675.4	0.74533	651	0	625.4	0.91639		900	0	0	0	0.00513	0	-0.00488	0.00493	0	0.00588	0.00606	0.11594		893	0.21825	0.00794					897	0.00813	0.00407					646.5	0.01695	0.02825
	903	0.10895		--	656.5	0.04118	618.6	0.41632		651.5	0.00943	675.6	0.74306	651.5	0	625.6	0.9193		901	0	0	0	0.00513	0	-0.00488	0.00493	0	0.00588	0.00606	0.11594		894	0.21429	0.00794					898	0.00813	0.00407					647	0.01695	0.02825
	904	0.10506		--	657	0.04046	618.8	0.41902		652	0.00943	675.8	0.74092	652	0	625.8	0.9221		902	0	0	0	0.00513	0	-0.00488	0.00493	0	0.00588	0.00606	0.11594		895	0.21429	0.00794					899	0.00813	0.00407					647.5	0.01695	0.02825
	905	0.10117		--	657.5	0.03978	619	0.42172		652.5	0.00943	676	0.7388	652.5	0	626	0.92486		903	0	0	0	0.00513	0	-0.00488	0.00493	0	0.00588	0.00606	0.1087		896	0.21429	0.00794					900	0.00813	0.00407					648	0.01695	0.02825
	906	0.09728		--	658	0.03913	619.2	0.42442		653	0.00943	676.2	0.73679	653	0	626.2	0.92743		904	0	0	0	0.00513	0	-0.00488	0.00493	0	0.00588	0.00606	0.1087		897	0.21032	0.00794					901	0.00813	0.00407					648.5	0.01695	0.0226
	907	0.09339		--	658.5	0.03852	619.4	0.42712		653.5	0.00943	676.4	0.73484	653.5	0	626.4	0.92986		905	0	0	0	0.00513	0	-0.00488	0.00493	0	0.00588	0.00606	0.1087		898	0.21032	0.00794					902	0.00813	0.00407					649	0.01695	0.0226
	908	0.09339		--	659	0.03796	619.6	0.42982		654	0.00943	676.6	0.73289	654	0	626.6	0.93226		906	0	0	0	0.00513	0	-0.00488	0.00493	0	0.00588	0.00606	0.10145		899	0.20635	0.00794					903	0.00407	0.00407					649.5	0.01695	0.0226
	909	0.08949		--	659.5	0.03744	619.8	0.43259		654.5	0.00943	676.8	0.73102	654.5	0	626.8	0.93455		907	0	0	0	0.00513	0	-0.00488	0.00493	0	0.00588	0.00606	0.10145		900	0.20635	0.00794					904	0.00407	0.00407					650	0.01695	0.0226
	910	0.0856		--	660	0.03698	620	0.4353		655	0.00943	677	0.72922	655	0	627	0.93668		908	0	0	0	0.00513	0	-0.00488	0.00493	0	0.00588	0.00606	0.10145		901	0.20635	0.00794					905	0.00407	0.00407					650.5	0.01695	0.0226
	911	0.0856		--	660.5	0.03657	620.2	0.438		655.5	0.00943	677.2	0.72756	655.5	0	627.2	0.93875		909	0	0	0	0.00513	0	-0.00488	0.00493	0	0	0.00606	0.10145		902	0.20238	0.00397					906	0.00407	0.00407					651	0.01695	0.0226
	912	0.08171		--	661	0.03623	620.4	0.4407		656	0.00943	677.4	0.72597	656	0	627.4	0.94065		910	0	0	0	0.00513	0	-0.00488	0.00493	0	0.00588	0.00606	0.10145		903	0.20238	0.00397					907	0.00407	0.00407					651.5	0.01695	0.0226
	913	0.08171		--	661.5	0.03595	620.6	0.4434		656.5	0.00943	677.6	0.72462	656.5	0	627.6	0.94237		911	0	0	0	0.00513	0	-0.00488	0.00493	0	0.00588	0.00606	0.0942		904	0.19841	0.00397					908	0.00407	0.00407					652	0.01695	0.0226
	914	0.07782		--	662	0.03574	620.8	0.4461		657	0.00943	677.8	0.72325	657	0	627.8	0.94401		912	0	0	0	0.00513	0	-0.00488	0.00493	0	0.00588	0.00606	0.0942		905	0.19841	0.00397					909	0.00407	0.00407					652.5	0.01695	0.0226
	915	0.07782		--	662.5	0.0356	621	0.4488		657.5	0.00943	678	0.72186	657.5	0	628	0.94555		913	0	0	0	0.00513	0	-0.00488	0.00493	0	0.00588	0.00606	0.0942		906	0.19841	0.00397					910	0.00407	0.00407					653	0.01695	0.0226
	916	0.07393		--	663	0.03554	621.2	0.45157		658	0.00943	678.2	0.72064	658	0	628.2	0.94695		914	0	0	0	0.00513	0	-0.00488	0.00493	0	0.00588	0.00606	0.08696		907	0.19444	0.00397					911	0.00407	0.00407					653.5	0.01695	0.0226
	917	0.07393		--	663.5	0.03556	621.4	0.45434		658.5	0.00943	678.4	0.71939	658.5	0	628.4	0.94821		915	0	0	0	0.00513	0	-0.00488	0.00493	0	0.00588	0.00606	0.08696		908	0.19444	0.00397					912	0.00407	0.00407					654	0.01695	0.0226
	918	0.07004		--	664	0.03567	621.6	0.45725		659	0.00943	678.6	0.71802	659	0	628.6	0.94937		916	0	0	0	0.00513	0	-0.00488	0.00493	0	0.00588	0.00606	0.08696		909	0.19444	0.00397					913	0.00407	0.00407					654.5	0.01695	0.0226
	919	0.07004		--	664.5	0.03586	621.8	0.46016		659.5	0.00943	678.8	0.71661	659.5	0	628.8	0.95054		917	0	0	0	0.00513	0	-0.00488	0.00493	0	0.00588	0.00606	0.08696		910	0.19444	0.00397					914	0.00407	0.00407					655	0.01695	0.0226
	920	0.07004		--	665	0.03665	622	0.46314		660	0.00943	679	0.7151	660	0	629	0.95158		918	0	0	0	0.00513	0	-0.00488	0.00493	0	0.00588	0.00606	0.08696		911	0.19048	0.00397					915	0.00407	0.00407					655.5	0.0113	0.0226
	921	0.06615		--	665.5	0.03743	622.2	0.46618		660.5	0.00943	679.2	0.71368	660.5	0	629.2	0.9526		919	0	0	0	0.00513	0	-0.00488	0.00493	0	0.00588	0.00606	0.07971		912	0.19048	0.00397					916	0.00407	0.00407					656	0.0113	0.0226
	922	0.06615		--	666	0.03822	622.4	0.46916		661	0.00943	679.4	0.71219	661	0	629.4	0.95364		920	0	0	0	0.00513	0	-0.00488	0.00493	0	0.00588	0.00606	0.07971		913	0.19048	0					917	0.00407	0.00407					656.5	0.0113	0.0226
	923	0.06226		--	666.5	0.03792	622.6	0.47214		661.5	0.00472	679.6	0.71069	661.5	0	629.6	0.95468		921	0	0	0	0.00513	0	-0.00488	0.00493	0	0.00588	0.00606	0.07971		914	0.19048	0.00397					918	0.00407	0.00407					657	0.0113	0.0226
	924	0.06226		--	667	0.03813	622.8	0.47505		662	0.00472	679.8	0.70898	662	0	629.8	0.95568		922	0	0	0	0.00513	0	-0.00488	0.00493	0	0.00588	0.00606	0.07971		915	0.18651	0					919	0.00407	0.00407					657.5	0.0113	0.0226
	925	0.06226		--	667.5	0.03776	623	0.47803		662.5	0.00472	680	0.70742	662.5	0	630	0.95661		923	0	0	0	0.00513	0	-0.00488	0.00493	0	0.00588	0	0.07971		916	0.18651	0					920	0.00407	0.00407					658	0.0113	0.0226
	926	0.05837		--	668	0.0374	623.2	0.481		663	0.00472	680.2	0.70591	663	0	630.2	0.95731		924	0	0	0	0.00513	0	-0.00488	0.00493	0	0.00588	0	0.07971		917	0.18651	0					921	0.00407	0.00407					658.5	0.0113	0.0226
	927	0.05837		--	668.5	0.03706	623.4	0.48412		663.5	0.00472	680.4	0.70443	663.5	0	630.4	0.95788		925	0	0	0	0.00513	0	-0.00488	0.00493	0	0.00588	0.00606	0.07246		918	0.18651	0					922	0.00407	0.00407					659	0.0113	0.0226
	928	0.05447		--	669	0.03723	623.6	0.48717		664	0.00472	680.6	0.70286	664	0	630.6	0.95843		926	0	0	0	0.00513	0	-0.00488	0.00493	0	0.00588	0.00606	0.07246		919	0.18651	0					923	0.00407	0.00407					659.5	0.0113	0.0226
	929	0.05447		--	669.5	0.03732	623.8	0.49028		664.5	0.00472	680.8	0.70134	664.5	0	630.8	0.95891		927	0	0	0	0.00513	0	-0.00488	0.00493	0	0.00588	0.00606	0.07246		920	0.18254	0					924	0.00407	0.00407					660	0.0113	0.0226
	930	0.05447		--	670	0.03732	624	0.49333		665	0.00472	681	0.69972	665	0	631	0.95927		928	0	0	0	0.00513	0	-0.00488	0.00493	0	0.00588	0	0.07246		921	0.18254	0					925	0.00407	0.00407					660.5	0.0113	0.0226
	931	0.05447		--	670.5	0.03724	624.2	0.49645		665.5	0.00472	681.2	0.69811	665.5	0	631.2	0.95966		929	0	0	0	0.00513	0	-0.00488	0.00493	0	0.00588	0.00606	0.07246		922	0.18254	0					926	0.00407	0.00407					661	0.0113	0.0226
	932	0.05058		--	671	0.03709	624.4	0.4995		666	0.00472	681.4	0.6964	666	0	631.4	0.96006		930	0	0	0	0.00513	0	-0.00488	0.00493	0	0.00588	0.00606	0.07246		923	0.18254	0					927	0.00407	0.00407					661.5	0.0113	0.0226
	933	0.05058		--	671.5	0.03688	624.6	0.50247		666.5	0.00472	681.6	0.69469	666.5	0	631.6	0.96059		931	0	0	0	0.00513	0	-0.00488	0.00493	0	0.00588	0.00606	0.07246		924	0.17857	0					928	0.00407	0.00407					662	0.0113	0.0226
	934	0.05058		--	672	0.03659	624.8	0.50545		667	0.00472	681.8	0.69307	667	0	631.8	0.96126		932	0	0	0	0.00513	0	-0.00488	0.00493	0	0.00588	0.00606	0.06522		925	0.17857	0					929	0.00407	0.00407					662.5	0.0113	0.0226
	935	0.04669		--	672.5	0.03625	625	0.50843		667.5	0.00472	682	0.69155	667.5	0	632	0.96193		933	0	-0.00552	-0.00565	0.00513	0	-0.00488	0.00493	0	0.00588	0.00606	0.06522		926	0.17857	0					930	0.00407	0.00407					663	0.0113	0.0226
	936	0.04669		--	673	0.03585	625.2	0.51141		668	0.00472	682.2	0.69006	668	0	632.2	0.96254		934	0	-0.00552	-0.00565	0.00513	0	-0.00488	0.00493	0	0.00588	0	0.06522		927	0.17857	0					931	0.00407	0.00407					663.5	0.0113	0.0226
	937	0.04669		--	673.5	0.0354	625.4	0.51438		668.5	0.00472	682.4	0.68849	668.5	0	632.4	0.96327		935	0	-0.00552	0	0.00513	0	-0.00488	0.00493	0	0.00588	0	0.06522		928	0.17857	0					932	0.00407	0.00407					664	0.0113	0.0226
	938	0.0428		--	674	0.0349	625.6	0.51743		669	0.00472	682.6	0.68699	669	0	632.6	0.96412		936	0	-0.00552	0	0.00513	0	-0.00488	0.00493	0	0.00588	0	0.06522		929	0.1746	0					933	0.00407	0					664.5	0.0113	0.0226
	939	0.0428		--	674.5	0.03435	625.8	0.52048		669.5	0.00472	682.8	0.6856	669.5	0	632.8	0.96526		937	0	0	0	0.00513	0	-0.00488	0.00493	0	0.00588	0.00606	0.06522		930	0.1746	0					934	0.00407	0					665	0.0113	0.0226
	940	0.0428		--	675	0.03377	626	0.5236		670	0.00472	683	0.68408	670	0	633	0.96642		938	0	-0.00552	0	0.00513	0	-0.00488	0.00493	0	0.00588	0	0.06522		931	0.1746	0					935	0.00407	0					665.5	0.0113	0.0226
	941	0.0428		--	675.5	0.03315	626.2	0.52678		670.5	0.00472	683.2	0.68251	670.5	0	633.2	0.96766		939	0	-0.00552	0	0.00513	0	-0.00488	0.00493	0	0.00588	0	0.05797		932	0.1746	0					936	0.00407	0					666	0.0113	0.0226
	942	0.0428		--	676	0.03249	626.4	0.52997		671	0.00472	683.4	0.68098	671	0	633.4	0.96882		940	0	-0.00552	-0.00565	0.00513	-0.00535	-0.00488	0	0	0.00588	0	0.05797		933	0.1746	0					937	0.00407	0					666.5	0.0113	0.0226
	943	0.03891		--	676.5	0.03182	626.6	0.53315		671.5	0.00472	683.6	0.6794	671.5	0	633.6	0.96997		941	0	-0.00552	-0.00565	0.00513	-0.00535	-0.00488	0	0	0	0	0.05797		934	0.17063	0					938	0.00407	0					667	0.0113	0.01695
	944	0.03891		--	677	0.03111	626.8	0.53634		672	0.00472	683.8	0.67785	672	0	633.8	0.971		942	0	-0.00552	-0.00565	0.00513	-0.00535	-0.00488	0	0	0.00588	0	0.05797		935	0.17063	0					939	0.00407	0					667.5	0.0113	0.01695
	945	0.03891		--	677.5	0.03039	627	0.53952		672.5	0.00472	684	0.67624	672.5	0	634	0.9721		943	0	-0.00552	0	0.00513	-0.00535	-0.00488	0.00493	0	0.00588	0	0.05797		936	0.17063	0					940	0	0					668	0.0113	0.01695
	946	0.03891		--	678	0.02966	627.2	0.54271		673	0.00472	684.2	0.6747	673	0	634.2	0.97301		944	0	-0.00552	-0.00565	0.00513	-0.00535	-0.00488	0	0	0.00588	0	0.05797		937	0.17063	0					941	0	0					668.5	0.0113	0.01695
	947	0.03502		--	678.5	0.02891	627.4	0.5459		673.5	0.00472	684.4	0.67319	673.5	0	634.4	0.97391		945	0	-0.00552	-0.00565	0.00513	-0.00535	-0.00488	0	0	0	0	0.05797		938	0.17063	0					942	0	0					669	0.0113	0.01695
	948	0.03502		--	679	0.02816	627.6	0.54901		674	0.00472	684.6	0.67152	674	0	634.6	0.97484		946	0	-0.00552	0	0.00513	-0.00535	-0.00488	0	0	0.00588	0	0.05797		939	0.17063	0					943	0	0					669.5	0.0113	0.01695
	949	0.03502		--	679.5	0.0274	627.8	0.55213		674.5	0.00472	684.8	0.6698	674.5	0	634.8	0.97581		947	0	-0.00552	-0.00565	0.00513	-0.00535	-0.00488	0	0	0.00588	0	0.05072		940	0.16667	0					944	0	0					670	0.0113	0.01695
	950	0.03502		--	680	0.02665	628	0.55525		675	0.00472	685	0.6682	675	0	635	0.97679		948	0	-0.00552	-0.00565	0.00513	-0.00535	-0.00488	0	0	0.00588	0	0.05072		941	0.16667	0					945	0	0					670.5	0.0113	0.01695
	951	0.03502		--	680.5	0.0259	628.2	0.55829		675.5	0.00472	685.2	0.66664	675.5	0	635.2	0.97768		949	0	-0.00552	-0.00565	0.00513	-0.00535	-0.00488	0.00493	0	0.00588	0	0.05072		942	0.16667	0					946	0	0					671	0.0113	0.01695
	952	0.03113		--	681	0.02517	628.4	0.56134		676	0.00472	685.4	0.6653	676	0	635.4	0.97845		950	-0.0098	-0.00552	-0.00565	0.00513	-0.00535	-0.00488	0	-0.00505	0.00588	0	0.05072		943	0.16667	0					947	0	0					671.5	0.0113	0.01695
	953	0.03113		--	681.5	0.02445	628.6	0.56439		676.5	0.00472	685.6	0.66401	676.5	0	635.6	0.97923		951	0	-0.00552	-0.00565	0.00513	-0.00535	-0.00488	0	-0.00505	0.00588	0	0.05072		944	0.16667	0					948	0	0					672	0.0113	0.01695
	954	0.03113		--	682	0.02374	628.8	0.5675		677	0.00943	685.8	0.66281	677	0	635.8	0.97992		952	-0.0098	-0.00552	-0.00565	0.00513	-0.00535	-0.00488	0	0	0.00588	0	0.05072		945	0.16667	0					949	0	0					672.5	0.0113	0.01695
	955	0.03113		--	682.5	0.02307	629	0.57062		677.5	0.00943	686	0.66162	677.5	0	636	0.98055		953	-0.0098	-0.01105	-0.00565	0.00513	-0.00535	-0.00488	0	0	0.00588	0	0.05072		946	0.16667	0					950	0	0					673	0.0113	0.01695
	956	0.03113		--	683	0.02241	629.2	0.57381		678	0.00943	686.2	0.66053	678	0	636.2	0.98098		954	-0.0098	-0.01105	-0.00565	0.00513	-0.00535	-0.00488	0	0	0.00588	0	0.05072		947	0.16667	0					951	0	0					673.5	0.0113	0.01695
	957	0.02724		--	683.5	0.02179	629.4	0.57699		678.5	0.00472	686.4	0.65936	678.5	0	636.4	0.98162		955	-0.0098	-0.01105	-0.00565	0.00513	-0.00535	-0.00488	0	0	0.00588	0	0.05072		948	0.16667	0					952	0	-0.00407					674	0.0113	0.01695
	958	0.02724		--	684	0.02121	629.6	0.58018		679	0.00943	686.6	0.6583	679	0	636.6	0.98231		956	-0.0098	-0.01105	-0.00565	0.00513	-0.00535	-0.00488	0	0	0.00588	0	0.05072		949	0.16667	0					953	0	-0.00407					674.5	0.0113	0.01695
	959	0.02724		--	684.5	0.02066	629.8	0.58336		679.5	0.00943	686.8	0.65738	679.5	0	636.8	0.98297		957	-0.0098	-0.01105	-0.00565	0.00513	-0.00535	-0.00488	0	0	0.00588	0	0.05072		950	0.1627	0					954	0	-0.00407					675	0.0113	0.01695
	960	0.02724		--	685	0.02016	630	0.58655		680	0.00943	687	0.65636	680	0	637	0.98358		958	-0.0098	-0.01105	-0.00565	0.00513	-0.0107	-0.00488	0	-0.00505	0.00588	0	0.04348		951	0.1627	0					955	0	-0.00407					675.5	0.0113	0.01695
	961	0.02335		--	685.5	0.01971	630.2	0.58973		680.5	0.00943	687.2	0.65538	680.5	0	637.2	0.98429		959	-0.0098	-0.01105	-0.00565	0.00513	-0.00535	-0.00488	0	0	0.00588	0	0.04348		952	0.1627	0					956	-0.00407	-0.00407					676	0.0113	0.01695
	962	0.02335		--	686	0.01931	630.4	0.59292		681	0.00943	687.4	0.65423	681	0	637.4	0.98501		960	-0.0098	-0.01105	-0.00565	0.00513	-0.00535	-0.00488	0	0	0.00588	0	0.04348		953	0.1627	0					957	-0.00407	-0.00407					676.5	0.0113	0.01695
	963	0.02335		--	686.5	0.01897	630.6	0.59611		681.5	0.00472	687.6	0.65281	681.5	0	637.6	0.98563		961	-0.01961	-0.01105	-0.00565	0.00513	-0.0107	-0.00488	0	0	0.00588	0	0.04348		954	0.1627	0					958	-0.00407	-0.00407					677	0.0113	0.01695
	964	0.02335		--	687	0.01868	630.8	0.59936		682	0.00943	687.8	0.65128	682	0	637.8	0.98645		962	-0.0098	-0.01105	-0.00565	0.00513	-0.00535	-0.00488	0	0	0.00588	0	0.04348		955	0.1627	0					959	-0.00407	-0.00407					677.5	0.0113	0.01695
	965	0.02335		--	687.5	0.01847	631	0.60268		682.5	0.00472	688	0.64986	682.5	0	638	0.98729		963	-0.01961	-0.01105	-0.00565	0.00513	-0.00535	-0.00488	0	0	0	0	0.04348		956	0.1627	0					960	-0.00407	-0.00407					678	0.0113	0.01695
	966	0.02335		--	688	0.01832	631.2	0.60601		683	0.00472	688.2	0.64838	683	0	638.2	0.98801		964	-0.0098	-0.01105	-0.00565	0.00513	-0.00535	-0.00488	0	0	0.00588	0	0.04348		957	0.1627	0					961	-0.00407	-0.00407					678.5	0.0113	0.01695
	967	0.02335		--	688.5	0.01824	631.4	0.60926		683.5	0.00472	688.4	0.64685	683.5	0	638.4	0.98874		965	-0.01961	-0.01105	-0.00565	0.00513	-0.00535	-0.00488	0	0	0	0	0.04348		958	0.1627	0					962	-0.00407	-0.00407					679	0.00565	0.01695
	968	0.02335		--	689	0.01824	631.6	0.61259		684	0.00472	688.6	0.6453	684	0	638.6	0.98952		966	-0.01961	-0.01105	-0.00565	0.00513	-0.00535	-0.00488	0	0	0.00588	0	0.04348		959	0.1627	0					963	-0.00407	-0.00407					679.5	0.00565	0.01695
	969	0.02335		--	689.5	0.01833	631.8	0.61584		684.5	0.00472	688.8	0.64362	684.5	0	638.8	0.99026		967	-0.01961	-0.01105	-0.00565	0.00513	-0.00535	-0.00488	0	0	0	0	0.04348		960	0.15873	0					964	-0.00407	-0.00407					680	0.00565	0.01695
	970	0.01946		--	690	0.0185	632	0.61903		685	0.00472	689	0.64193	685	0	639	0.99097		968	-0.01961	-0.01105	-0.00565	0.00513	-0.00535	-0.00488	0	0	0.00588	0	0.04348		961	0.15873	0					965	-0.00407	-0.00407					680.5	0.00565	0.01695
	971	0.01946		--	690.5	0.01816	632.2	0.62228		685.5	0.00943	689.2	0.64017	685.5	0	639.2	0.99156		969	-0.01961	-0.01105	-0.00565	0.00513	-0.00535	-0.00488	0	0	0	0	0.04348		962	0.15873	0					966	-0.00407	-0.00407					681	0.00565	0.01695
	972	0.01946		--	691	0.0178	632.4	0.62547		686	0.00943	689.4	0.63832	686	0	639.4	0.99205		970	-0.0098	-0.01105	-0.00565	0.00513	-0.00535	-0.00488	0	0	0.00588	0	0.04348		963	0.15873	0					967	-0.00407	-0.00407					681.5	0.00565	0.01695
	973	0.01946		--	691.5	0.01743	632.6	0.62866		686.5	0.00472	689.6	0.6365	686.5	0	639.6	0.99244		971	-0.0098	-0.01105	-0.00565	0.00513	-0.00535	-0.00488	0	0	0.00588	0	0.04348		964	0.15873	0					968	-0.00407	-0.00407					682	0.00565	0.01695
	974	0.01946		--	692	0.01764	632.8	0.63191		687	0.00943	689.8	0.63456	687	0	639.8	0.99269		972	-0.0098	-0.01105	-0.00565	0.00513	-0.00535	-0.00488	0	0	0.00588	0	0.04348		965	0.15873	0					969	-0.00407	-0.00407					682.5	0.00565	0.01695
	975	0.01946		--	692.5	0.01734	633	0.63517		687.5	0.00943	690	0.63278	687.5	0	640	0.99293		973	-0.0098	-0.01105	-0.00565	0.00513	-0.00535	-0.00488	0	0	0.00588	0	0.04348		966	0.15873	0					970	-0.00407	-0.00407					683	0.00565	0.01695
	976	0.01946		--	693	0.01764	633.2	0.63842		688	0.00943	690.2	0.63084	688	0	640.2	0.99285		974	-0.0098	-0.01105	-0.00565	0.00513	-0.00535	-0.00488	0	0	0.00588	0	0.04348		967	0.15873	0					971	-0.00407	-0.00407					683.5	0.00565	0.01695
	977	0.01946		--	693.5	0.01803	633.4	0.64168		688.5	0.00472	690.4	0.62887	688.5	0	640.4	0.99289		975	-0.0098	-0.01105	-0.00565	0.00513	-0.00535	-0.00488	0	0	0	0	0.03623		968	0.15873	0					972	-0.00407	-0.00407					684	0.00565	0.01695
	978	0.01556		--	694	0.01852	633.6	0.645		689	0.00943	690.6	0.62667	689	0	640.6	0.99296		976	-0.0098	-0.01105	-0.00565	0.00513	-0.00535	-0.00488	0	0	0.00588	0	0.03623		969	0.15873	0					973	-0.00407	-0.00407					684.5	0.00565	0.01695
	979	0.01556		--	694.5	0.01852	633.8	0.64825		689.5	0.00472	690.8	0.62454	689.5	0	640.8	0.99306		977	-0.0098	-0.01105	-0.00565	0.00513	-0.00535	-0.00488	0	0	0	0	0.03623		970	0.15873	0					974	-0.00407	-0.00407					685	0.00565	0.01695
	980	0.01556		--	695	0.01852	634	0.65151		690	0.00472	691	0.62228	690	0	641	0.99331		978	-0.0098	-0.01105	-0.00565	0.00513	-0.00535	-0.00488	0	0	0	0	0.03623		971	0.15476	0					975	-0.00407	-0.00407					685.5	0.0113	0.01695
	981	0.01556		--	695.5	0.01852	634.2	0.65476		690.5	0.00472	691.2	0.62004	690.5	0	641.2	0.99368		979	-0.0098	-0.01105	-0.00565	0.00513	-0.00535	-0.00488	0	0	0	0	0.03623		972	0.15476	0					976	-0.00407	-0.00407					686	0.00565	0.01695
	982	0.01556		--	696	0.01852	634.4	0.65802		691	0.00472	691.4	0.61778	691	0	641.4	0.99412		980	-0.0098	-0.01105	-0.00565	0.00513	-0.00535	0	0	0	0	0	0.03623		973	0.15476	0					977	-0.00407	-0.00407					686.5	0.00565	0.01695
	983	0.01556		--	696.5	0.01852	634.6	0.66127		691.5	0.00472	691.6	0.61553	691.5	0	641.6	0.99464		981	-0.0098	-0.01105	-0.00565	0.00513	-0.00535	0	0.00493	0	0	0	0.03623		974	0.15476	0					978	-0.00407	-0.00407					687	0.00565	0.01695
	984	0.01556		--	697	0.01852	634.8	0.66453		692	0.00472	691.8	0.61324	692	0	641.8	0.99507		982	-0.0098	-0.00552	0	0.00513	-0.00535	0	0.00493	0	0.00588	0	0.03623		975	0.15476	0					979	-0.00407	-0.00407					687.5	0.00565	0.01695
	985	0.01556		--	697.5	0.01852	635	0.66778		692.5	0.00472	692	0.61081	692.5	0	642	0.99537		983	-0.0098	-0.00552	0	0.00513	-0.00535	0	0.00493	0	0.00588	0	0.03623		976	0.15476	0					980	-0.00407	-0.00407					688	0.00565	0.01695
	986	0.01556		--	698	0.01852	635.2	0.67104		693	0.00472	692.2	0.60835	693	0	642.2	0.99578		984	-0.0098	-0.00552	0	0.00513	-0.00535	0	0	0	0.00588	0	0.03623		977	0.15476	0					981	-0.00407	-0.00407					688.5	0.00565	0.01695
	987	0.01556		--	698.5	0.01852	635.4	0.67429		693.5	0.00472	692.4	0.60589	693.5	0	642.4	0.99618		985	-0.0098	-0.00552	0	0.00513	-0.00535	0	0	0	0.00588	0	0.03623		978	0.15476	0					982	-0.00407	-0.00407					689	0.00565	0.01695
	988	0.01556		--	699	0.01852	635.6	0.67755		694	0.00472	692.6	0.60355	694	0	642.6	0.99661		986	-0.0098	-0.00552	0	0.00513	-0.00535	0	0.00493	0	0.00588	0	0.03623		979	0.15079	0					983	-0.00407	-0.00407					689.5	0.00565	0.01695
	989	0.01556		--	699.5	0.01852	635.8	0.68087		694.5	0.00472	692.8	0.60127	694.5	0	642.8	0.99723		987	-0.0098	-0.00552	0	0.00513	-0.00535	0	0	0	0.00588	0	0.03623		980	0.15079	0					984	-0.00407	-0.00407					690	0.00565	0.01695
	990	0.01556		--	700	0.01852	636	0.6842		695	0.00472	693	0.59892	695	0	643	0.99769		988	-0.0098	-0.00552	0	0.00513	-0.00535	0	0	0	0.00588	0	0.02899		981	0.15079	0					985	-0.00407	-0.00407					690.5	0.00565	0.01695
	991	0.01556		--	700.5	0.01852	636.2	0.68752		695.5	0.00943	693.2	0.59667	695.5	0	643.2	0.99821		989	-0.0098	-0.00552	0	0.00513	0	0	0	0	0.00588	0	0.02899		982	0.15079	0					986	-0.00407	-0.00407					691	0.00565	0.01695
	992	0.01556		--	701	0.01852	636.4	0.69078		696	0.00472	693.4	0.59443	696	0	643.4	0.99864		990	0	-0.00552	0	0.00513	0	0	0	0	0	0	0.02899		983	0.15079	0					987	-0.00407	-0.00407					691.5	0.00565	0.01695
	993	0.01556		--	701.5	0.01852	636.6	0.69389		696.5	0.00472	693.6	0.59213	696.5	0	643.6	0.99897		991	0	-0.00552	0	0.00513	0	0	0.00493	0	0	0	0.02899		984	0.15079	0					988	-0.00407	-0.00407					692	0.00565	0.01695
	994	0.01556		--	702	0.01852	636.8	0.69736		697	0.00472	693.8	0.58999	697	0	643.8	0.99925		992	0	-0.00552	0	0.00513	0	0	0.00493	0	0	0.00606	0.02899		985	0.15079	0					989	-0.00407	-0.00407					692.5	0.00565	0.01695
	995	0.01556		--	702.5	0.01852	637	0.70082		697.5	0.00472	694	0.58784	697.5	0	644	0.99959		993	0	-0.00552	0	0.00513	0	0	0	0	0	0	0.02899		986	0.15079	0					990	-0.00407	-0.00407					693	0.00565	0.01695
	996	0.01556		--	703	0.01852	637.2	0.70359		698	0.00472	694.2	0.58559	698	0	644.2	0.99974		994	0	-0.00552	0	0.00513	0	0	0.00493	0	0.00588	0	0.02899		987	0.15079	0					991	-0.00407	-0.00407					693.5	0.00565	0.01695
	997	0.01167		--	703.5	0.01852	637.4	0.70705		698.5	0.00472	694.4	0.58345	698.5	0	644.4	0.99991		995	0	-0.00552	0	0.00513	0	0	0.00493	0	0.00588	0	0.02899		988	0.14683	0					992	-0.00407	-0.00407					694	0.00565	0.01695
	998	0.01167		--	704	0.01852	637.6	0.70982		699	0.00472	694.6	0.58129	699	0	644.6	0.99997		996	0	-0.00552	0	0.00513	0	0	0.00493	0	0.00588	0	0.02899		989	0.14683	0					993	-0.00407	-0.00407					694.5	0.00565	0.01695
	999	0.01167		--	704.5	0.01852	637.8	0.71328		699.5	0.00472	694.8	0.57921	699.5	0	644.8	1		997	0	-0.00552	0	0.00513	0	0	0.00493	0	0	0	0.02899		990	0.14683	0					994	-0.00407	-0.00407					695	0.00565	0.01695
	1000	0.01556		--	705	0.01852	638	0.71675		700	0.00472	695	0.57734	700	0	645	0.99982		998	0	-0.00552	0	0.00513	0	0	0.00493	0	0.00588	0	0.02899		991	0.14683	0					995	0	0					695.5	0.00565	0.01695
	1001	0.01556		--	705.5	0.01852	638.2	0.72021		700.5	0.00472	695.2	0.57538	700.5	0	645.2	0.99946		999	0	-0.00552	0	0.00513	0	0	0.00493	0	0	0	0.02899		992	0.14683	0					996	0	0					696	0.00565	0.01695
	1002	0.01556		--	706	0.01852	638.4	0.72298		701	0.00472	695.4	0.57337	701	0	645.4	0.99899		1000	0	0	0	0.00513	0	0	0.00493	0	0	0.00606	0.02899		993	0.14683	0					997	0	0					696.5	0.00565	0.01695
	1003	0.01556		--	706.5	0.01852	638.6	0.72644		701.5	0.00472	695.6	0.57139	701.5	0	645.6	0.99847		1001	0	0	0	0.00513	0	0	0.00493	0	0	0.00606	0.02899		994	0.14683	0					998	0	0					697	0.00565	0.01695
	1004	0.01556		--	707	0.01852	638.8	0.72991		702	0.00472	695.8	0.56959	702	0	645.8	0.99781		1002	0	0	0	0.00513	0	0	0.00493	0	0	0.00606	0.02899		995	0.14683	0					999	0	0					697.5	0.00565	0.01695
	1005	0.01556		--	707.5	0.01852	639	0.73337		702.5	0.00472	696	0.56784	702.5	0	646	0.99695		1003	0	0	0	0.00513	0	0	0.00493	0	0	0	0.02899		996	0.14683	0					1000	0	0					698	0.00565	0.01695
	1006	0.01556		--	708	0.01852	639.2	0.73614		703	0.00472	696.2	0.56613	703	0	646.2	0.99605		1004	0	0	0	0.00513	0	0	0.00493	0	0.00588	0.00606	0.02899		997	0.14683	0					1001	0	0					698.5	0.00565	0.01695
	1007	0.01556		--	708.5	0.01852	639.4	0.7396		703.5	0.00472	696.4	0.56441	703.5	0	646.4	0.99531		1005	0	0	0	0.00513	0	0	0.00493	0	0	0.00606	0.02174		998	0.14683	0					1002	0	0					699	0.00565	0.01695
	1008	0.01556		--	709	0.01852	639.6	0.74237		704	0.00472	696.6	0.56274	704	0	646.6	0.99435		1006	0	0	0.00565	0.00513	0	0	0.00493	0	0	0.00606	0.02174		999	0.14683	0					1003	0	0					699.5	0.00565	0.01695
	1009	0.01556		--	709.5	0.01852	639.8	0.74583		704.5	0.00472	696.8	0.56107	704.5	0	646.8	0.99338		1007	0	0	0.00565	0.00513	0	0	0.00493	0	0	0.00606	0.02174		1000	0.14683	0					1004	0	0					700	0.00565	0.01695
	1010	0.01556		--	710	0.01852	640	0.7486		705	0.00472	697	0.55926	705	0	647	0.99224		1008	0	0	0.00565	0.00513	0	0	0.00493	0	0	0.00606	0.02174		1001	0.14683	0					1005	0	0					700.5	0.00565	0.01695
	1011	0.01556		--	710.5	0.01852	640.2	0.75207		705.5	0.00472	697.2	0.55746	705.5	0	647.2	0.99112		1009	0	0	0.00565	0.00513	0	0	0.00493	0	0	0	0.02174		1002	0.14683	0					1006	0	0					701	0.00565	0.01695
	1012	0.01556		--	711	0.01852	640.4	0.75553		706	0.00472	697.4	0.55569	706	0	647.4	0.98985		1010	0	0	0.00565	0.00513	0	0	0.00493	0	0	0	0.02174		1003	0.14683	0					1007	0	0					701.5	0.00565	0.01695
	1013	0.01556		--	711.5	0.01852	640.6	0.7583		706.5	0.00472	697.6	0.55393	706.5	0	647.6	0.98836		1011	0	0	0.00565	0.00513	0	0	0.00493	0	0	0.00606	0.02174		1004	0.14683	0					1008	0	0					702	0.00565	0.01695
	1014	0.01556		--	712	0.01852	640.8	0.76176		707	0.00472	697.8	0.55228	707	0	647.8	0.98699		1012	0.0098	0	0.00565	0.00513	0	0	0.00493	0	0	0.00606	0.02174		1005	0.14683	0					1009	0	0					702.5	0.00565	0.01695
	1015	0.01556		--	712.5	0.01852	641	0.76523		707.5	0.00472	698	0.55067	707.5	0	648	0.98539		1013	0.0098	0	0.00565	0.00513	0	0	0.00493	0	0	0.00606	0.02174		1006	0.14683	0					1010	0	0					703	0.00565	0.01695
	1016	0.01556		--	713	0.01852	641.2	0.768		708	0.00472	698.2	0.54907	708	0	648.2	0.98369		1014	0.0098	0	0.00565	0.00513	0	0	0.00493	0	0	0	0.02174		1007	0.14286	0					1011	0	0					703.5	0.00565	0.01695
	1017	0.01556		--	713.5	0.01852	641.4	0.77146		708.5	0.00472	698.4	0.54737	708.5	0	648.4	0.98196		1015	0	0	0.00565	0.00513	0	0	0	0	0	0	0.02174		1008	0.14286	0					1012	0	0					704	0.00565	0.01695
	1018	0.01556		--	714	0.01852	641.6	0.77423		709	0.00472	698.6	0.54574	709	0	648.6	0.98036		1016	0.0098	0	0.00565	0.00513	0	0	0.00493	0	0	0.00606	0.02174		1009	0.14286	0					1013	0	0					704.5	0.00565	0.01695
	1019	0.01556		--	714.5	0.01852	641.8	0.77769		709.5	0.00472	698.8	0.5441	709.5	0	648.8	0.97877		1017	0.0098	0	0.00565	0.00513	0	0	0.00493	0	0	0.00606	0.02174		1010	0.14286	0					1014	0	0					705	0.00565	0.01695
	1020	0.01556		--	715	0.01852	642	0.78046		710	0.00472	699	0.54252	710	0	649	0.97722		1018	0.0098	0	0.00565	0.00513	0	0	0	0	0	0.00606	0.02174		1011	0.14286	0					1015	0	0					705.5	0.00565	0.01695
	1021	0.01556		--	715.5	0.01852	642.2	0.78392		710.5	0.00472	699.2	0.54087	710.5	0	649.2	0.97565		1019	0.0098	0	0.00565	0.00513	0	0	0.00493	0	0	0	0.02174		1012	0.14286	0					1016	0	0					706	0.00565	0.01695
	1022	0.01556		--	716	0.01852	642.4	0.7867		711	0.00472	699.4	0.53935	711	0	649.4	0.9742		1020	0.0098	0	0.00565	0.00513	0	0	0.00493	0	0	0.00606	0.02174		1013	0.14286	0					1017	0	0					706.5	0.00565	0.01695
	1023	0.01556		--	716.5	0.01852	642.6	0.78947		711.5	0.00472	699.6	0.53781	711.5	0	649.6	0.97267		1021	0.0098	0	0.00565	0.00513	0	0	0.00493	0	0	0.00606	0.02174		1014	0.14286	0					1018	0	0					707	0.00565	0.01695
	1024	0.01556		--	717	0.01852	642.8	0.79293		712	0.00472	699.8	0.53614	712	0	649.8	0.97119		1022	0.0098	0	0.00565	0.00513	0	0	0.00493	0	0	0	0.01449		1015	0.14286	0					1019	0	0					707.5	0.00565	0.01695
	1025	0.01556		--	717.5	0.01852	643	0.7957		712.5	0.00472	700	0.53438	712.5	0	650	0.96982		1023	0.0098	0	0.00565	0.00513	0	0	0.00493	0	0	0.00606	0.01449		1016	0.14286	0					1020	0	0					708	0.00565	0.01695
	1026	0.01556		--	718	0.01852	643.2	0.79847		713	0.00472	700.2	0.53258	713	0	650.2	0.96843		1024	0.0098	0	0.00565	0.00513	0	0	0.00493	0	0	0.00606	0.02174		1017	0.13889	0					1021	0	0					708.5	0.00565	0.01695
	1027	0.01556		--	718.5	0.01852	643.4	0.80124		713.5	0.00472	700.4	0.53084	713.5	0	650.4	0.96744		1025	0.0098	0	0.00565	0.00513	0	0	0.00493	0	0	0.00606	0.01449		1018	0.13889	0					1022	0	0					709	0.00565	0.01695
	1028	0.01556		--	719	0.01852	643.6	0.8047		714	0.00472	700.6	0.52898	714	0	650.6	0.96641		1026	0.0098	0	0.00565	0.00513	0	0	0.00493	0	0	0.00606	0.01449		1019	0.13889	0					1023	0	0					709.5	0.00565	0.01695
	1029	0.01556		--	719.5	0.01852	643.8	0.80747		714.5	0.00472	700.8	0.52714	714.5	0	650.8	0.96534		1027	0.0098	0	0.00565	0.00513	0	0	0.00493	0	0	0.00606	0.01449		1020	0.13889	0					1024	0	0					710	0.00565	0.01695
	1030	0.01556		--	720	0.01852	644	0.81093		715	0.00472	701	0.52537	715	0	651	0.96426		1028	0.0098	0	0.00565	0.00513	0	0	0.00493	0	0	0	0.01449		1021	0.13889	0					1025	0	0					710.5	0.00565	0.01695
	1031	0.01556		--	720.5	0.01852	644.2	0.8137		715.5	0.00472	701.2	0.52366	715.5	0	651.2	0.96313		1029	0.0098	0	0.00565	0.00513	0	0	0.00493	0	0	0.00606	0.01449		1022	0.13889	0					1026	0	0					711	0.00565	0.01695
	1032	0.01556		--	721	0.01852	644.4	0.81647		716	0.00472	701.4	0.52193	716	0	651.4	0.96203		1030	0.0098	0	0.00565	0.00513	0.00535	0	0.00493	0	0	0.00606	0.01449		1023	0.13889	0					1027	0	0					711.5	0.00565	0.01695
	1033	0.01556		--	721.5	0.01852	644.6	0.81924		716.5	0.00472	701.6	0.52012	716.5	0	651.6	0.961		1031	0.0098	0	0.00565	0.00513	0.00535	0	0.00493	0	0	0.00606	0.01449		1024	0.13889	0					1028	0	0					712	0.00565	0.01695
	1034	0.01556		--	722	0.01852	644.8	0.82202		717	0.00472	701.8	0.51836	717	0	651.8	0.95994		1032	0.0098	0	0.00565	0.00513	0.00535	0	0.00493	0	0	0.00606	0.01449		1025	0.13889	0					1029	0	0					712.5	0.00565	0.01695
	1035	0.01556		--	722.5	0.01852	645	0.82479		717.5	0.00472	702	0.51667	717.5	0	652	0.95901		1033	0.0098	0.00552	0.00565	0.00513	0	0	0.00493	0	0	0.00606	0.01449		1026	0.13492	0					1030	0	0					713	0.00565	0.01695
	1036	0.01556		--	723	0.01852	645.2	0.82756		718	0.00472	702.2	0.51508	718	0	652.2	0.95822		1034	0.0098	0.00552	0.00565	0.00513	0.00535	0	0.00493	0	0	0.00606	0.01449		1027	0.13492	0					1031	0	0					713.5	0.00565	0.01695
	1037	0.01556		--	723.5	0.01852	645.4	0.83033		718.5	0.00472	702.4	0.51359	718.5	0	652.4	0.9574		1035	0.0098	0	0.00565	0.00513	0.00535	0	0.00493	0	0	0.00606	0.01449		1028	0.13492	0					1032	0	0					714	0.00565	0.01695
	1038	0.01556		--	724	0.01852	645.6	0.8331		719	0.00472	702.6	0.51213	719	0	652.6	0.95671		1036	0.0098	0.00552	0.00565	0.00513	0.00535	0	0.00493	0	0	0.00606	0.01449		1029	0.13492	0					1033	0	0.00407					714.5	0.00565	0.01695
	1039	0.01556		--	724.5	0.01852	645.8	0.83587		719.5	0.00472	702.8	0.51069	719.5	0	652.8	0.95616		1037	0.0098	0.00552	0.00565	0.00513	0.00535	0	0.00493	0	0	0.00606	0.01449		1030	0.13492	0					1034	0	0.00407					715	0.00565	0.01695
	1040	0.01556		--	725	0.01852	646	0.83864		720	0.00472	703	0.50925	720	0	653	0.95548		1038	0.0098	0	0.00565	0.00513	0.00535	0	0.00493	0	0	0.00606	0.01449		1031	0.13492	0					1035	0	0.00407					715.5	0.00565	0.01695
	1041	0.01556		--	725.5	0.01852	646.2	0.84141		720.5	0.00472	703.2	0.50783	720.5	0	653.2	0.9548		1039	0.0098	0.00552	0.00565	0.00513	0.00535	0	0.00493	0	0	0.00606	0.01449		1032	0.13492	0					1036	0	0.00407					716	0.00565	0.01695
	1042	0.01556		--	726	0.01852	646.4	0.84418		721	0.00472	703.4	0.50642	721	0	653.4	0.95403		1040	0.0098	0	0.00565	0.00513	0.00535	0	0.00493	0	0	0.00606	0.01449		1033	0.13492	0					1037	0	0.00407					716.5	0.00565	0.01695
	1043	0.01556		--	726.5	0.01852	646.6	0.84695		721.5	0.00472	703.6	0.50501	721.5	0	653.6	0.95333		1041	0.0098	0.00552	0.00565	0.00513	0.00535	0	0.00493	0	0	0.00606	0.01449		1034	0.13492	0					1038	0	0.00407					717	0.00565	0.01695
	1044	0.01556		--	727	0.01852	646.8	0.84902		722	0.00472	703.8	0.50351	722	0	653.8	0.95263		1042	0.0098	0.00552	0.00565	0.00513	0.00535	0	0.00493	0	0	0.00606	0.01449		1035	0.13492	0					1039	0	0.00407					717.5	0.00565	0.01695
	1045	0.01556		--	727.5	0.01852	647	0.85179		722.5	0.00472	704	0.50188	722.5	0	654	0.95197		1043	0.0098	0.00552	0.00565	0.00513	0.00535	0	0.00493	0	0	0.00606	0.01449		1036	0.13492	0					1040	0	0.00407					718	0.00565	0.01695
	1046	0.01556		--	728	0.01852	647.2	0.85456		723	0.00472	704.2	0.5003	723	0	654.2	0.95122		1044	0.0098	0.00552	0.00565	0.00513	0.00535	0	0.00493	0	0	0	0.01449		1037	0.13492	0					1041	0	0.00407					718.5	0.00565	0.01695
	1047	0.01556		--	728.5	0.01852	647.4	0.85664		723.5	0.00472	704.4	0.4988	723.5	0	654.4	0.95041		1045	0.0098	0.00552	0.00565	0.00513	0.00535	0	0.00493	0	0	0.00606	0.01449		1038	0.13492	0					1042	0	0.00407					719	0.00565	0.01695
	1048	0.01556		--	729	0.01852	647.6	0.85941		724	0.00472	704.6	0.49733	724	0	654.6	0.94949		1046	0.0098	0.00552	0.00565	0.00513	0.00535	0	0.00493	0	0	0.00606	0.01449		1039	0.13095	0					1043	0	0.00407					719.5	0.00565	0.01695
	1049	0.01556		--	729.5	0.01852	647.8	0.86218		724.5	0.00472	704.8	0.49584	724.5	0	654.8	0.94856		1047	0.0098	0.00552	0.00565	0.00513	0.00535	0	0.00493	0	0	0.00606	0.01449		1040	0.13095	0					1044	0	0.00407					720	0.00565	0.01695
	1050	0.01556		--	730	0.01852	648	0.86426		725	0.00472	705	0.49421	725	0	655	0.94739		1048	0.0098	0.00552	0.00565	0.00513	0.00535	0	0.00493	0	0	0.00606	0.01449		1041	0.13095	0					1045	0	0.00407					720.5	0.00565	0.01695
	1051	0.01556		--	730.5	0.01852	648.2	0.86703		725.5	0.00472	705.2	0.4925	725.5	0	655.2	0.9461		1049	0.0098	0.00552	0.00565	0.00513	0.00535	0	0.00493	0	0	0.00606	0.01449		1042	0.13095	0					1046	0	0.00407					721	0.00565	0.0113
	1052	0.01556		--	731	0.01852	648.4	0.8698		726	0.00472	705.4	0.49089	726	0	655.4	0.94487		1050	0.0098	0.00552	0.00565	0.00513	0.00535	0	0.00493	0	0	0.00606	0.01449		1043	0.13095	0					1047	0	0.00407					721.5	0.00565	0.0113
	1053	0.01556		--	731.5	0.01852	648.6	0.87188		726.5	0.00472	705.6	0.48935	726.5	0	655.6	0.94374		1051	0.0098	0.00552	0.00565	0.00513	0.00535	0	0.00493	0	0	0	0.01449		1044	0.13095	0					1048	0.00407	0.00407					722	0.00565	0.01695
	1054	0.01556		--	732	0.01852	648.8	0.87396		727	0.00472	705.8	0.4878	727	0	655.8	0.94253		1052	0.0098	0.00552	0.00565	0.00513	0.00535	0	0.00493	0	0	0.00606	0.01449		1045	0.13095	0					1049	0.00407	0.00407					722.5	0.00565	0.01695
	1055	0.01556		--	732.5	0.01852	649	0.87673		727.5	0.00472	706	0.48626	727.5	0	656	0.94124		1053	0.0098	0.00552	0.00565	0.00513	0.00535	0	0.00493	0	0	0.00606	0.01449		1046	0.13095	0					1050	0.00407	0.00407					723	0.00565	0.01695
	1056	0.01556		--	733	0.01852	649.2	0.8788		728	0.00472	706.2	0.4845	728	0	656.2	0.93991		1054	0.0098	0.00552	0.00565	0.00513	0.00535	0	0.00493	0	0	0.00606	0.01449		1047	0.13095	0					1051	0.00407	0.00407					723.5	0.00565	0.01695
	1057	0.01556		--	733.5	0.01852	649.4	0.88088		728.5	0.00472	706.4	0.4826	728.5	0	656.4	0.93864		1055	0.0098	0.00552	0.00565	0.00513	0.00535	0	0.00493	0	0	0.00606	0.01449		1048	0.13095	0					1052	0.00407	0.00407					724	0.00565	0.0113
	1058	0.01556		--	734	0.01852	649.6	0.88296		729	0.00472	706.6	0.48072	729	0	656.6	0.93716		1056	0.0098	0.00552	0.00565	0.00513	0.00535	0	0.00493	0	0	0.00606	0.01449		1049	0.13095	0					1053	0.00407	0.00407					724.5	0.00565	0.0113
	1059	0.01556		--	734.5	0.01852	649.8	0.88504		729.5	0.00472	706.8	0.47877	729.5	0	656.8	0.93575		1057	0.0098	0.00552	0.00565	0.00513	0.00535	0	0.00493	0	0	0.00606	0.01449		1050	0.12698	0					1054	0.00407	0.00407					725	0.00565	0.0113
	1060	0.01556		--	735	0.01852	650	0.88711		730	0.00472	707	0.4768	730	0	657	0.93423		1058	0.0098	0.00552	0.00565	0.00513	0.00535	0	0.00493	0	0	0.00606	0.01449		1051	0.12698	0					1055	0.00407	0.00407					725.5	0.00565	0.0113
	1061	0.01556		--	735.5	0.01852	650.2	0.88919		730.5	0.00472	707.2	0.475	730.5	0	657.2	0.93274		1059	0.0098	0.00552	0.00565	0.00513	0.00535	0	0.00493	0	0	0.00606	0.01449		1052	0.12698	0					1056	0.00407	0.00407					726	0.00565	0.0113
	1062	0.01946		--	736	0.01852	650.4	0.89127		731	0.00472	707.4	0.47315	731	0	657.4	0.93108		1060	0.0098	0.00552	0.00565	0.00513	0.00535	0	0.00493	0	0	0.00606	0.01449		1053	0.12698	0					1057	0.00407	0.00407					726.5	0.00565	0.0113
	1063	0.01556		--	736.5	0.01852	650.6	0.89404		731.5	0.00472	707.6	0.47114	731.5	0	657.6	0.92945		1061	0.0098	0.00552	0.00565	0.00513	0.00535	0	0.00493	0	0	0.00606	0.01449		1054	0.12698	0					1058	0.00407	0.00407					727	0.00565	0.0113
	1064	0.01556		--	737	0.01852	650.8	0.89612		732	0.00472	707.8	0.4691	732	0	657.8	0.92776		1062	0.0098	0.00552	0.00565	0.00513	0.00535	0	0.00493	0	0	0.00606	0.01449		1055	0.12698	0					1059	0.00407	0.00407					727.5	0.00565	0.0113
	1065	0.01556		--	737.5	0.01852	651	0.8982		732.5	0.00472	708	0.46717	732.5	0	658	0.9259		1063	0.0098	0.00552	0.00565	0.00513	0.00535	0	0.00493	0	0	0.00606	0.01449		1056	0.12698	0					1060	0.00407	0.00407					728	0.00565	0.0113
	1066	0.01556		--	738	0.01852	651.2	0.90027		733	0.00472	708.2	0.46528	733	0	658.2	0.92403		1064	0.0098	0.00552	0.00565	0.00513	0.00535	0	0.00493	0	0	0.00606	0.01449		1057	0.12698	0					1061	0.00407	0.00407					728.5	0.00565	0.0113
	1067	0.01556		--	738.5	0.01852	651.4	0.90235		733.5	0.00472	708.4	0.46339	733.5	0	658.4	0.92223		1065	0.0098	0.00552	0.00565	0.00513	0.00535	0	0.00493	0	0	0.00606	0.01449		1058	0.12698	0					1062	0.00407	0.00407					729	0.00565	0.0113
	1068	0.01556		--	739	0.01852	651.6	0.90443		734	0.00472	708.6	0.46158	734	0	658.6	0.92066		1066	0.0098	0.00552	0.00565	0.00513	0.00535	0	0.00493	0	0	0.00606	0.01449		1059	0.12698	0					1063	0.00407	0.00407					729.5	0.00565	0.0113
	1069	0.01556		--	739.5	0.01852	651.8	0.90651		734.5	0.00472	708.8	0.45975	734.5	0	658.8	0.91911		1067	0.0098	0.00552	0.00565	0.00513	0.00535	0	0.00493	0	0	0	0.01449		1060	0.12698	0					1064	0.00407	0.00407					730	0.00565	0.0113
	1070	0.01556		--	740	0.01852	652	0.90858		735	0.00472	709	0.4579	735	0	659	0.91747		1068	0.0098	0.00552	0.00565	0.00513	0.00535	0	0.00493	0	0	0	0.00725		1061	0.12698	0					1065	0.00407	0.00407					730.5	0.00565	0.0113
	1071	0.01556		--	740.5	0.01852	652.2	0.91066		735.5	0.00472	709.2	0.45621	735.5	0	659.2	0.91584		1069	0.0098	0.00552	0.00565	0.00513	0.00535	0	0.00493	0	0	0	0.01449		1062	0.12698	0					1066	0.00407	0.00407					731	0.00565	0.0113
	1072	0.01556		--	741	0.01852	652.4	0.91274		736	0.00472	709.4	0.4545	736	0	659.4	0.91399		1070	0.0098	0.00552	0.00565	0.00513	0.00535	0	0.00493	0	0	0.00606	0.01449		1063	0.12698	0					1067	0.00407	0.00407					731.5	0.00565	0.0113
	1073	0.01556		--	741.5	0.01852	652.6	0.91412		736.5	0.00472	709.6	0.45277	736.5	0	659.6	0.91209		1071	0.0098	0.00552	0.00565	0.00513	0.00535	0	0.00493	0	0	0.00606	0.01449		1064	0.12698	0					1068	0	0.00407					732	0.00565	0.0113
	1074	0.01556		--	742	0.01852	652.8	0.9162		737	0.00472	709.8	0.45107	737	0	659.8	0.91024		1072	0.0098	0.00552	0.00565	0.00513	0.00535	0	0.00493	0	0	0	0.00725		1065	0.12698	0					1069	0	0.00407					732.5	0.00565	0.0113
	1075	0.01556		--	742.5	0.01852	653	0.91828		737.5	0.00472	710	0.44948	737.5	0	660	0.90838		1073	0.0098	0.00552	0.00565	0.00513	0	0	0.00493	0	0	0	0.00725		1066	0.12698	0					1070	0.00407	0.00407					733	0.00565	0.0113
	1076	0.01556		--	743	0.01852	653.2	0.92036		738	0.00472	710.2	0.44803	738	0	660.2	0.9064		1074	0.0098	0.00552	0.00565	0.00513	0.00535	0	0.00493	0	0	0	0.00725		1067	0.12698	0					1071	0.00407	0.00407					733.5	0.00565	0.0113
	1077	0.01556		--	743.5	0.01852	653.4	0.92174		738.5	0.00472	710.4	0.44662	738.5	0	660.4	0.90422		1075	0.0098	0.00552	0.00565	0.00513	0.00535	0	0.00493	0	0	0	0.00725		1068	0.12698	0					1072	0.00407	0.00407					734	0.00565	0.0113
	1078	0.01556		--	744	0.01852	653.6	0.92382		739	0.00472	710.6	0.44519	739	0	660.6	0.90195		1076	0.0098	0.00552	0.00565	0.00513	0.00535	0	0.00493	0	0	0.00606	0.01449		1069	0.12698	0					1073	0.00407	0.00407					734.5	0.00565	0.0113
	1079	0.01556		--	744.5	0.01852	653.8	0.9259		739.5	0.00472	710.8	0.44396	739.5	0	660.8	0.89968		1077	0.0098	0.00552	0.00565	0.00513	0.00535	0	0.00493	0	0	0.00606	0.01449		1070	0.12698	0					1074	0	0.00407					735	0.00565	0.0113
	1080	0.01556		--	745	0.01852	654	0.92797		740	0.00472	711	0.44283	740	0	661	0.89738		1078	0.0098	0.00552	0.00565	0.00513	0.00535	0	0.00493	0	0	0.00606	0.00725		1071	0.12302	0					1075	0.00407	0.00407					735.5	0.00565	0.0113
	1081	0.01556		--	745.5	0.01852	654.2	0.92936		740.5	0.00472	711.2	0.44174	740.5	0	661.2	0.8951		1079	0.0098	0.00552	0.00565	0.00513	0.00535	0	0.00493	0	0	0.00606	0.00725		1072	0.12302	0					1076	0.00407	0.00407					736	0.00565	0.0113
	1082	0.01556		--	746	0.01852	654.4	0.93144		741	0.00472	711.4	0.44056	741	0	661.4	0.89289		1080	0.0098	0.00552	0.00565	0.00513	0.00535	0	0.00493	0	0	0.00606	0.00725		1073	0.12302	0					1077	0.00407	0.00407					736.5	0.00565	0.0113
	1083	0.01556		--	746.5	0.01852	654.6	0.93282		741.5	0.00472	711.6	0.43941	741.5	0	661.6	0.89064		1081	0.0098	0.00552	0.00565	0.00513	0	0	0.00493	0	0	0	0.00725		1074	0.12302	0					1078	0.00407	0.00407					737	0.00565	0.0113
	1084	0.01556		--	747	0.01852	654.8	0.9349		742	0.00472	711.8	0.43837	742	0	661.8	0.88842		1082	0.0098	0.00552	0.00565	0.00513	0.00535	0	0.00493	0	0	0	0.00725		1075	0.12302	0					1079	0.00407	0.00407					737.5	0.00565	0.0113
	1085	0.01556		--	747.5	0.01852	655	0.93629		742.5	0.00472	712	0.43733	742.5	0	662	0.88629		1083	0.0098	0.00552	0.00565	0.00513	0.00535	0	0.00493	0	0	0.00606	0.01449		1076	0.12302	0					1080	0	0.00407					738	0.00565	0.0113
	1086	0.01556		--	748	0.01852	655.2	0.93836		743	0.00472	712.2	0.43616	743	0	662.2	0.88417		1084	0.0098	0.00552	0.00565	0.00513	0.00535	0	0.00493	0	0	0.00606	0.00725		1077	0.12302	0					1081	0	0.00407					738.5	0.00565	0.0113
	1087	0.01556		--	748.5	0.01852	655.4	0.93975		743.5	0.00472	712.4	0.43497	743.5	0	662.4	0.88201		1085	0.0098	0.00552	0.00565	0.00513	0.00535	0	0.00493	0	0	0	0.00725		1078	0.12302	0					1082	0	0.00407					739	0.00565	0.0113
	1088	0.01556		--	749	0.01852	655.6	0.94113		744	0.00472	712.6	0.43372	744	0	662.6	0.87999		1086	0.0098	0.00552	0.00565	0.00513	0.00535	0	0.00493	0	0	0	0.00725		1079	0.12302	0					1083	0.00407	0.00407					739.5	0.00565	0.0113
	1089	0.01556		--	749.5	0.01852	655.8	0.94321		744.5	0.00472	712.8	0.43255	744.5	0	662.8	0.87796		1087	0.0098	0.00552	0.00565	0.00513	0.00535	0	0.00493	0	0	0.00606	0.01449		1080	0.12302	0					1084	0.00407	0.00407					740	0.00565	0.0113
	1090	0.01556		--	750	0.01852	656	0.9446		745	0.00472	713	0.43138	745	0	663	0.87581		1088	0.0098	0.00552	0.00565	0.00513	0.00535	0	0.00493	0	0	0.00606	0.00725		1081	0.12302	0					1085	0	0.00407					740.5	0.00565	0.0113
	1091	0.01946		--	750.5	0.01852	656.2	0.94598		745.5	0.00472	713.2	0.43004	745.5	0	663.2	0.8738		1089	0	0.00552	0.00565	0.00513	0.00535	0	0.00493	0	0	0	0.00725		1082	0.12302	0					1086	0	0.00407					741	0.00565	0.0113
	1092	0.01946		--	751	0.01852	656.4	0.94806		746	0.00472	713.4	0.4287	746	0	663.4	0.87191		1090	0	0.00552	0.00565	0.00513	0.00535	0	0.00493	0	0	0	0.00725		1083	0.12302	0					1087	0.00407	0.00407					741.5	0.00565	0.0113
	1093	0.01556		--	751.5	0.01852	656.6	0.94944		746.5	0.00472	713.6	0.42732	746.5	0	663.6	0.87018		1091	0	0.00552	0.00565	0.00513	0.00535	0.00488	0.00493	0	0.00588	0.00606	0.01449		1084	0.12302	0					1088	0.00407	0.00407					742	0.00565	0.0113
	1094	0.01556		--	752	0.01852	656.8	0.95152		747	0.00472	713.8	0.42588	747	0	663.8	0.86834		1092	0	0.00552	0.00565	0.00513	0.00535	0.00488	0.00493	0	0.00588	0.00606	0.01449		1085	0.12302	0					1089	0	0.00407					742.5	0.00565	0.0113
	1095	0.01946		--	752.5	0.01852	657	0.95291		747.5	0.00472	714	0.42448	747.5	0	664	0.86661		1093	0	0.00552	0.00565	0.00513	0.00535	0	0.00493	0	0	0	0.00725		1086	0.12302	0					1090	0	0.00407					743	0.00565	0.0113
	1096	0.01946		--	753	0.01852	657.2	0.95429		748	0.00472	714.2	0.42311	748	0	664.2	0.86489		1094	0	0.00552	0.00565	0.00513	0.00535	0	0.00493	0	0	0	0.00725		1087	0.12302	0					1091	0.00407	0.00407					743.5	0.00565	0.0113
	1097	0.01556		--	753.5	0.01852	657.4	0.95568		748.5	0.00472	714.4	0.42164	748.5	0	664.4	0.86326		1095	0	0.00552	0.00565	0.00513	0.00535	0.00488	0.00493	0	0.00588	0.00606	0.01449		1088	0.12302	0					1092	0.00407	0.00407					744	0.00565	0.0113
	1098	0.01556		--	754	0.01852	657.6	0.95775		749	0.00472	714.6	0.4201	749	0	664.6	0.86172		1096	0.0098	0.00552	0.00565	0.00513	0.00535	0.00488	0.00493	0	0.00588	0.00606	0.01449		1089	0.12302	0					1093	0	0.00407					744.5	0.00565	0.0113
	1099	0.01946		--	754.5	0.01852	657.8	0.95914		749.5	0.00472	714.8	0.4184	749.5	0	664.8	0.86031		1097	0	0.00552	0.00565	0.00513	0.00535	0.00488	0.00493	0	0.00588	0.00606	0.00725		1090	0.12302	0					1094	0	0.00407					745	0.00565	0.0113
	1100	0.01946		--	755	0.01852	658	0.96052		750	0.00472	715	0.41667	750	0	665	0.8589		1098	0	0	0	0.00513	0.00535	0	0.00493	0	0.00588	0	0.00725		1091	0.11905	0					1095	0.00407	0.00407					745.5	0.00565	0.0113
		0		--	755.5	0.01852	658.2	0.96191		750.5	0.00472	715.2	0.41506	750.5	0	665.2	0.85754		1099	0	0	0	0.00513	0.00535	0	0.00493	0	0.00588	0	0.00725		1092	0.12302	0					1096	0.00407	0.00407					746	0.00565	0.0113
		0		--	756	0.01852	658.4	0.96329		751	0.00472	715.4	0.4134	751	0	665.4	0.8562		1100	0	0.00552	0	0.00513	0.00535	0.00488	0.00493	0	0.00588	0.00606	0.00725		1093	0.12302	0					1097	0.00407	0.00407					746.5	0.00565	0.0113
		0		--	756.5	0.01852	658.6	0.96468		751.5	0.00472	715.6	0.41163	751.5	0	665.6	0.85481			0	0	0	0	0	0	0	0	0	0	0		1094	0.11905	0					1098	0	0.00407					747	0.00565	0.0113
		0		--	757	0.01852	658.8	0.96607		752	0.00472	715.8	0.40978	752	0	665.8	0.85331			0	0	0	0	0	0	0	0	0	0	0		1095	0.11905	0					1099	0	0.00407					747.5	0.00565	0.0113
		0		--	757.5	0.01852	659	0.96745		752.5	0.00472	716	0.40786	752.5	0	666	0.85192			0	0	0	0	0	0	0	0	0	0	0		1096	0.11905	0					1100	0	0.00407					748	0.00565	0.0113
		0		--	758	0.01852	659.2	0.96884		753	0.00472	716.2	0.40587	753	0	666.2	0.85051			0	0	0	0	0	0	0	0	0	0	0		1097	0.11905	0						0	0					748.5	0.00565	0.0113
		0		--	758.5	0.01852	659.4	0.97022		753.5	0.00472	716.4	0.40404	753.5	0	666.4	0.84914			0	0	0	0	0	0	0	0	0	0	0		1098	0.11905	0						0	0					749	0.00565	0.0113
		0		--	759	0.01852	659.6	0.97091		754	0.00472	716.6	0.40224	754	0	666.6	0.84772			0	0	0	0	0	0	0	0	0	0	0		1099	0.11905	0						0	0					749.5	0.00565	0.0113
		0		--	759.5	0.01852	659.8	0.9723		754.5	0.00472	716.8	0.40047	754.5	0	666.8	0.84632			0	0	0	0	0	0	0	0	0	0	0		1100	0.11905	0						0	0					750	0.00565	0.0113
		0		--	760	0.01901	660	0.97368		755	0.00472	717	0.39882	755	0	667	0.84474			0	0	0	0	0	0	0	0	0	0	0			0	0						0	0					750.5	0.00565	0.0113
		0		--	760.5	0.01891	660.2	0.97438		755.5	0.00472	717.2	0.3972	755.5	0	667.2	0.84301			0	0	0	0	0	0	0	0	0	0	0			0	0						0	0					751	0.00565	0.0113
		0		--	761	0.01881	660.4	0.97576		756	0.00472	717.4	0.39553	756	0	667.4	0.84111			0	0	0	0	0	0	0	0	0	0	0			0	0						0	0					751.5	0.00565	0.0113
		0		--	761.5	0.01872	660.6	0.97715		756.5	0.00472	717.6	0.39393	756.5	0	667.6	0.83919			0	0	0	0	0	0	0	0	0	0	0			0	0						0	0					752	0.00565	0.0113
		0		--	762	0.01863	660.8	0.97784		757	0.00472	717.8	0.39251	757	0	667.8	0.83706			0	0	0	0	0	0	0	0	0	0	0			0	0						0	0					752.5	0.00565	0.0113
		0		--	762.5	0.01854	661	0.97922		757.5	0.00472	718	0.39115	757.5	0	668	0.83491			0	0	0	0	0	0	0	0	0	0	0			0	0						0	0					753	0.00565	0.0113
		0		--	763	0.01846	661.2	0.98061		758	0.00472	718.2	0.38969	758	0	668.2	0.83272			0	0	0	0	0	0	0	0	0	0	0			0	0						0	0					753.5	0.00565	0.0113
		0		--	763.5	0.01838	661.4	0.9813		758.5	0.00472	718.4	0.38825	758.5	0	668.4	0.8305			0	0	0	0	0	0	0	0	0	0	0			0	0						0	0					754	0.00565	0.0113
		0		--	764	0.01831	661.6	0.98269		759	0.00472	718.6	0.38689	759	0	668.6	0.82827			0	0	0	0	0	0	0	0	0	0	0			0	0						0	0					754.5	0.00565	0.0113
		0		--	764.5	0.01824	661.8	0.98407		759.5	0.00472	718.8	0.38541	759.5	0	668.8	0.82591			0	0	0	0	0	0	0	0	0	0	0			0	0						0	0					755	0.00565	0.0113
		0		--	765	0.01817	662	0.98476		760	0.00472	719	0.38392	760	0	669	0.8234			0	0	0	0	0	0	0	0	0	0	0			0	0						0	0					755.5	0.00565	0.0113
		0		--	765.5	0.01861	662.2	0.98615		760.5	0.00472	719.2	0.38253	760.5	0	669.2	0.82092			0	0	0	0	0	0	0	0	0	0	0			0	0						0	0					756	0.00565	0.0113
		0		--	766	0.01845	662.4	0.98753		761	0.00472	719.4	0.38108	761	0	669.4	0.81828			0	0	0	0	0	0	0	0	0	0	0			0	0						0	0					756.5	0.00565	0.0113
		0		--	766.5	0.01879	662.6	0.98823		761.5	0.00472	719.6	0.37962	761.5	0	669.6	0.81567			0	0	0	0	0	0	0	0	0	0	0			0	0						0	0					757	0.00565	0.0113
		0		--	767	0.01854	662.8	0.98892		762	0.00472	719.8	0.37814	762	0	669.8	0.813			0	0	0	0	0	0	0	0	0	0	0			0	0						0	0					757.5	0.00565	0.0113
		0		--	767.5	0.01831	663	0.9903		762.5	0.00472	720	0.37663	762.5	0	670	0.81025			0	0	0	0	0	0	0	0	0	0	0			0	0						0	0					758	0.00565	0.0113
		0		--	768	0.01809	663.2	0.991		763	0.00472	720.2	0.37515	763	0	670.2	0.80747			0	0	0	0	0	0	0	0	0	0	0			0	0						0	0					758.5	0.00565	0.0113
		0		--	768.5	0.01788	663.4	0.99169		763.5	0.00472	720.4	0.37363	763.5	0	670.4	0.80463			0	0	0	0	0	0	0	0	0	0	0			0	0						0	0					759	0.00565	0.0113
		0		--	769	0.01769	663.6	0.99238		764	0.00472	720.6	0.37215	764	0	670.6	0.8019			0	0	0	0	0	0	0	0	0	0	0			0	0						0	0					759.5	0.00565	0.0113
		0		--	769.5	0.01751	663.8	0.99307		764.5	0.00472	720.8	0.37054	764.5	0	670.8	0.79914			0	0	0	0	0	0	0	0	0	0	0			0	0						0	0					760	0.00565	0.0113
		0		--	770	0.01783	664	0.99377		765	0.00472	721	0.36892	765	0	671	0.79637			0	0	0	0	0	0	0	0	0	0	0			0	0						0	0					760.5	0.00565	0.0113
		0		--	770.5	0.01806	664.2	0.99446		765.5	0.00472	721.2	0.36731	765.5	0	671.2	0.79372			0	0	0	0	0	0	0	0	0	0	0			0	0						0	0					761	0.00565	0.0113
		0		--	771	0.01772	664.4	0.99515		766	0.00472	721.4	0.36556	766	0	671.4	0.7911			0	0	0	0	0	0	0	0	0	0	0			0	0						0	0					761.5	0.00565	0.0113
		0		--	771.5	0.01739	664.6	0.99584		766.5	0.00472	721.6	0.36388	766.5	0	671.6	0.78856			0	0	0	0	0	0	0	0	0	0	0			0	0						0	0					762	0.00565	0.0113
		0		--	772	0.01709	664.8	0.99654		767	0.00472	721.8	0.36217	767	0	671.8	0.78613			0	0	0	0	0	0	0	0	0	0	0			0	0						0	0					762.5	0.00565	0.0113
		0		--	772.5	0.0168	665	0.99654		767.5	0.00472	722	0.36027	767.5	0	672	0.78373			0	0	0	0	0	0	0	0	0	0	0			0	0						0	0					763	0.00565	0.0113
		0		--	773	0.01654	665.2	0.99723		768	0.00472	722.2	0.35837	768	0	672.2	0.78138			0	0	0	0	0	0	0	0	0	0	0			0	0						0	0					763.5	0.00565	0.0113
		0		--	773.5	0.01679	665.4	0.99792		768.5	0.00472	722.4	0.35658	768.5	0	672.4	0.77906			0	0	0	0	0	0	0	0	0	0	0			0	0						0	0					764	0.00565	0.0113
		0		--	774	0.01696	665.6	0.99792		769	0.00472	722.6	0.35479	769	0	672.6	0.77681			0	0	0	0	0	0	0	0	0	0	0			0	0						0	0					764.5	0.00565	0.0113
		0		--	774.5	0.01706	665.8	0.99861		769.5	0.00472	722.8	0.35289	769.5	0	672.8	0.77453			0	0	0	0	0	0	0	0	0	0	0			0	0						0	0					765	0.00565	0.0113
		0		--	775	0.01708	666	0.99861		770	0.00472	723	0.3509	770	0	673	0.7723			0	0	0	0	0	0	0	0	0	0	0			0	0						0	0					765.5	0	0.0113
		0		--	775.5	0.01703	666.2	0.99931		770.5	0.00472	723.2	0.34896	770.5	0	673.2	0.77024			0	0	0	0	0	0	0	0	0	0	0			0	0						0	0					766	0	0.0113
		0		--	776	0.01691	666.4	0.99931		771	0.00472	723.4	0.34714	771	0	673.4	0.76812			0	0	0	0	0	0	0	0	0	0	0			0	0						0	0					766.5	0.00565	0.0113
		0		--	776.5	0.01674	666.6	0.99931		771.5	0.00472	723.6	0.34532	771.5	0	673.6	0.76593			0	0	0	0	0	0	0	0	0	0	0			0	0						0	0					767	0.00565	0.0113
		0		--	777	0.0165	666.8	0.99931		772	0.00472	723.8	0.34343	772	0	673.8	0.76372			0	0	0	0	0	0	0	0	0	0	0			0	0						0	0					767.5	0.00565	0.0113
		0		--	777.5	0.01573	667	0.99931		772.5	0.00472	724	0.34162	772.5	0	674	0.76154			0	0	0	0	0	0	0	0	0	0	0			0	0						0	0					768	0.00565	0.0113
		0		--	778	0.0155	667.2	1		773	0.00472	724.2	0.33984	773	0	674.2	0.75931			0	0	0	0	0	0	0	0	0	0	0			0	0						0	0					768.5	0.00565	0.0113
		0		--	778.5	0.01522	667.4	1		773.5	0.00472	724.4	0.338	773.5	0	674.4	0.75721			0	0	0	0	0	0	0	0	0	0	0			0	0						0	0					769	0.00565	0.0113
		0		--	779	0.01489	667.6	1		774	0.00472	724.6	0.33622	774	0	674.6	0.7551			0	0	0	0	0	0	0	0	0	0	0			0	0						0	0					769.5	0.00565	0.0113
		0		--	779.5	0.01453	667.8	1		774.5	0.00472	724.8	0.3344	774.5	0	674.8	0.75309			0	0	0	0	0	0	0	0	0	0	0			0	0						0	0					770	0	0.0113
		0		--	780	0.01413	668	1		775	0.00472	725	0.33265	775	0	675	0.75104			0	0	0	0	0	0	0	0	0	0	0			0	0						0	0					770.5	0	0.0113
		0		--	780.5	0.0137	668.2	1		775.5	0.00472	725.2	0.33087	775.5	0	675.2	0.74898			0		0	0	0	0	0	0	0	0	0			0	0						0	0					771	0	0.0113
		0		--	781	0.01325	668.4	1		776	0.00472	725.4	0.32906	776	0	675.4	0.74701			0		0	0	0	0	0	0	0	0	0			0	0						0	0					771.5	0	0.0113
		0		--	781.5	0.01277	668.6	1		776.5	0.00472	725.6	0.32718	776.5	0	675.6	0.74517			0		0	0	0	0	0	0	0	0	0			0	0						0	0					772	0.00565	0.0113
		0		--	782	0.01227	668.8	0.99931		777	0.00472	725.8	0.32531	777	0	675.8	0.7433			0		0	0	0	0	0	0	0	0	0			0	0						0	0					772.5	0.00565	0.0113
		--		--	782.5	0.01175	669	0.99931		777.5	0.00472	726	0.32348	777.5	0	676	0.74141			0		0	0	0	0	0	0	0	0	0			0	0						0	0					773	0.00565	0.0113
		--		--	783	0.01123	669.2	0.99931		778	0.00472	726.2	0.32173	778	0	676.2	0.73937			0		0	0	0	0	0	0	0	0	0			0	0						0	0					773.5	0.00565	0.0113
		--		--	783.5	0.0107	669.4	0.99931		778.5	0.00472	726.4	0.31998	778.5	0	676.4	0.73722			0		0	0	0	0	0	0	0	0	0			0	0						0	0					774	0.00565	0.0113
		--		--	784	0.01017	669.6	0.99861		779	0.00472	726.6	0.31822	779	0	676.6	0.73518			0		0	0	0	0	0	0	0	0	0			0	0						0	0					774.5	0.00565	0.0113
		--		--	784.5	0.00964	669.8	0.99861		779.5	0.00472	726.8	0.31669	779.5	0	676.8	0.73293			0		0	0	0	0	0	0	0	0	0			0	0						0	0					775	0.00565	0.0113
		--		--	785	0.00911	670	0.99792		780	0.00472	727	0.31521	780	0	677	0.73065			0		0	0	0	0	0	0	0	0	0			0	0						0	0					775.5	0.00565	0.0113
		--		--	785.5	0.008	670.2	0.99792		780.5	0.00472	727.2	0.31378	780.5	0	677.2	0.72831			0		0	0	0	0	0	0	0	0	0			0	0						0	0					776	0.00565	0.0113
		--		--	786	0.00739	670.4	0.99723		781	0.00472	727.4	0.31237	781	0	677.4	0.72601			0		0	0	0	0	0	0	0	0	0			0	0						0	0					776.5	0.00565	0.0113
		--		--	786.5	0.0068	670.6	0.99723		781.5	0.00472	727.6	0.31098	781.5	0	677.6	0.7237			0		0	0	0	0	0	0	0	0	0			0	0						0	0					777	0	0.0113
		--		--	787	0.00622	670.8	0.99723		782	0.00472	727.8	0.30966	782	0	677.8	0.72129			0		0	0	0	0	0	0	0	0	0			0	0						0	0					777.5	0.00565	0.0113
		--		--	787.5	0.00567	671	0.99723		782.5	0.00472	728	0.30835	782.5	0	678	0.71896			0		0	0	0	0	0	0	0	0	0			0	0						0	0					778	0.00565	0.0113
		--		--	788	0.00514	671.2	0.99654		783	0	728.2	0.30698	783	0	678.2	0.71656			0		0	0	0	0	0	0	0	0	0			0	0						0	0					778.5	0	0.0113
				--	788.5	0.00464	671.4	0.99654		783.5	0.00472	728.4	0.30561	783.5	0	678.4	0.71411			0		0	0	0	0	0	0	0	0	0			0	0						0	0					779	0.00565	0.0113
				--	789	0.00419	671.6	0.99654		784	0	728.6	0.3043	784	0	678.6	0.71164			0		0	0	0	0	0	0	0	0	0			0	0						0	0					779.5	0.00565	0.0113
				--	789.5	0.00377	671.8	0.99654		784.5	0.00472	728.8	0.30285	784.5	0	678.8	0.70921			0		0	0	0	0	0	0	0	0	0			0	0						0	0					780	0.00565	0.0113
				--	790	0.00339	672	0.99584		785	0	729	0.30151	785	0	679	0.70679			0		0	0	0	0	0	0	0	0	0			0	0						0	0					780.5	0.00565	0.0113
				--	790.5	0.00307	672.2	0.99584		785.5	0.00472	729.2	0.30025	785.5	0	679.2	0.7043			0		0	0	0	0	0	0	0	0	0			0	0						0	0					781	0	0.0113
				--	791	0.00219	672.4	0.99584		786	0.00472	729.4	0.29897	786	0	679.4	0.70183			0		0	0	0	0	0	0	0	0	0			0	0						0	0					781.5	0.00565	0.0113
				--	791.5	0.00186	672.6	0.99584		786.5	0	729.6	0.29776	786.5	0	679.6	0.69948			0		0	0	0	0	0	0	0	0	0			0	0						0	0					782	0	0.0113
				--	792	0.000989154	672.8	0.99515		787	0	729.8	0.29655	787	0	679.8	0.69725			0		0	0	0	0	0	0	0	0	0			0	0						0	0					782.5	0	0.0113
				--	792.5	0.000666567	673	0.99515		787.5	0	730	0.29528	787.5	0	680	0.69499			0		0	0	0	0	0	0	0	0	0			0	0						0	0					783	0	0.0113
				--	793	0.000404806	673.2	0.99446		788	0	730.2	0.294	788	0	680.2	0.6929			0		0	0	0	0	0	0	0	0	0			0	0						0	0					783.5	0.00565	0.0113
				--	793.5	0.000208066	673.4	0.99446		788.5	0	730.4	0.2927	788.5	0	680.4	0.69083			0		0	0	0	0	0	0	0	0	0			0	0						0	0					784	0.00565	0.0113
				--	794	8.05418e-05	673.6	0.99377		789	0	730.6	0.29134	789	0	680.6	0.68878			0		0	0	0	0	0	0	0	0	0			0	0						0	0					784.5	0.00565	0.0113
				--	794.5	2.64278e-05	673.8	0.99377		789.5	0	730.8	0.28999	789.5	0	680.8	0.68676			0		0	0	0	0	0	0	0	0	0			0	0						0	0					785	0.00565	0.0113
				--	795	4.99191e-05	674	0.99307		790	0	731	0.28876	790	0	681	0.68475			0		0	0	0	0	0	0	0	0	0			0	0						0	0					785.5	0.00565	0.0113
				--	795.5	-0.000445077	674.2	0.99238		790.5	0	731.2	0.28746	790.5	0	681.2	0.68278			0		0	0	0	0	0	0	0	0	0			0	0						0	0					786	0.00565	0.0113
				--	796	-0.000965243	674.4	0.99238		791	0	731.4	0.28611	791	0	681.4	0.68074			0		0	0	0	0	0	0	0	0	0			0	0						0	0					786.5	0.00565	0.0113
				--	796.5	-0.00091029	674.6	0.99169		791.5	0	731.6	0.28483	791.5	0	681.6	0.67869			0		0	0	0	0	0	0	0	0	0			0	0						0	0					787	0.00565	0.0113
				--	797	-0.000769342	674.8	0.991		792	0	731.8	0.28354	792	0	681.8	0.67666			0		0	0	0	0	0	0	0	0	0			0	0						0	0					787.5	0.00565	0.0113
				--	797.5	-0.000538204	675	0.991		792.5	0	732	0.28232	792.5	0	682	0.67451			0		0	0	0	0	0	0	0	0	0			0	0						0	0					788	0	0.0113
				--	798	-0.000212681	675.2	0.9903		793	0	732.2	0.28127	793	0	682.2	0.67214			0		0	0	0	0	0	0	0	0	0			0	0						0	0					788.5	0.00565	0.0113
				--	798.5	0.000211422	675.4	0.98961		793.5	0	732.4	0.28025	793.5	0	682.4	0.66976			0		0	0	0	0	0	0	0	0	0			0	0						0						789	0	0.0113
				--	799	0.000138012	675.6	0.98892		794	0	732.6	0.27917	794	0	682.6	0.66735			0		0	0	0	0	0	0	0	0	0			0	0						0						789.5	0	0.0113
				--	799.5	6.04064e-05	675.8	0.98892		794.5	0	732.8	0.27801	794.5	0	682.8	0.665			0						0	0	0	0	0			0	0						0						790	0	0.0113
				--	800	-2.13939e-05	676	0.98823		795	0	733	0.27695	795	0	683	0.66273			0						0	0	0	0	0			0	0						0						790.5	0.00565	0.0113
				--	800.5	-0.000107389	676.2	0.98753		795.5	0	733.2	0.2759	795.5	0	683.2	0.66049			0							0	0	0	0			0	0						0						791	0.00565	0.0113
				--	801	-0.000197579	676.4	0.98684		796	0	733.4	0.27481	796	0	683.4	0.65811			0							0	0	0	0			0	0						0						791.5	0	0.0113
				--	801.5	-0.000291964	676.6	0.98684		796.5	0	733.6	0.2736	796.5	0	683.6	0.65569			0							0	0	0	0			0							0						792	0	0.0113
				--	802	-0.000390544	676.8	0.98615		797	0	733.8	0.27242	797	0	683.8	0.65343			0							0	0	0	0			0							0						792.5	0	0.0113
				--	802.5	-0.000493319	677	0.98546		797.5	0	734	0.27134	797.5	0	684	0.6512										0	0	0	0			0													793	0	0.0113
				--	803	0	677.2	0.98407		798	0	734.2	0.27014	798	0	684.2	0.64911										0			0			0													793.5	0.00565	0.0113
				--	803.5	0	677.4	0.98338		798.5	0	734.4	0.26882	798.5	0	684.4	0.64711										0			0																794	0	0.0113
				--	804	0	677.6	0.98269		799	0	734.6	0.26752	799	0	684.6	0.6451										0																			794.5	0	0.0113
					804.5	0	677.8	0.98199		799.5	0	734.8	0.26619	799.5	0	684.8	0.64307										0																			795	0	0.0113
					805	0	678	0.98061		800	0	735	0.26487	800	0	685	0.64093										0																			795.5	0	0.0113
					805.5	0	678.2	0.97992		800.5	0	735.2	0.26358	800.5	0	685.2	0.63885																													796	0	0.0113
					806	0	678.4	0.97922		801	0	735.4	0.26224	801	0	685.4	0.63672																													796.5	0.00565	0.0113
					806.5	0	678.6	0.97784		801.5	0	735.6	0.26092	801.5	0	685.6	0.63464																													797	0.00565	0.0113
					807	0	678.8	0.97715		802	0	735.8	0.25969	802	0	685.8	0.63252																													797.5	0.00565	0.0113
					807.5	0	679	0.97576		802.5	0	736	0.25859	802.5	0	686	0.63041																													798	0.00565	0.0113
					808	0	679.2	0.97507		803	0	736.2	0.2575	803	0	686.2	0.6283																													798.5	0	0.0113
					808.5	0	679.4	0.97368		803.5	0	736.4	0.25641	803.5	0	686.4	0.62619																													799	0	0.0113
					809	0	679.6	0.9723		804	0	736.6	0.25538	804	0	686.6	0.62415																													799.5	0	0.0113
					809.5	0	679.8	0.97161		804.5	0	736.8	0.2544	804.5	0	686.8	0.6219																													800	0	0.0113
					810	0	680	0.97022		805	0	737	0.25335	805	0	687	0.61958																													800.5	0	0.0113
					810.5	0	680.2	0.96884		805.5	0	737.2	0.25228	805.5	0	687.2	0.61712																													801	0	0.0113
					811	0	680.4	0.96745		806	0	737.4	0.25123	806	0	687.4	0.61456																													801.5	0	0.0113
					811.5	0	680.6	0.96607		806.5	0	737.6	0.25016	806.5	0	687.6	0.61186																													802	0	0.0113
					812	0	680.8	0.96537		807	0	737.8	0.24906	807	0	687.8	0.60901																													802.5	0	0.0113
					812.5	0	681	0.96399		807.5	0	738	0.24799	807.5	0	688	0.60609																													803	0	0.0113
					813	0	681.2	0.9626		808	0	738.2	0.24694	808	0	688.2	0.60311																													803.5	0.00565	0.0113
					813.5	0	681.4	0.96191		808.5	0	738.4	0.24595	808.5	0	688.4	0.60015																													804	0	0.0113
					814	0	681.6	0.96052		809	0	738.6	0.24502	809	0	688.6	0.59726																													804.5	0	0.0113
					814.5	0	681.8	0.95914		809.5	0	738.8	0.24409	809.5	0	688.8	0.59439																													805	0.00565	0.0113
					815	0	682	0.95775		810	0	739	0.2433	810	0	689	0.59157																													805.5	0	0.0113
					815.5	0	682.2	0.95637		810.5	0	739.2	0.24253	810.5	0	689.2	0.58886																													806	0	0.0113
					816	0	682.4	0.95498		811	0	739.4	0.2417	811	0	689.4	0.58624																													806.5	0.00565	0.0113
					816.5	0	682.6	0.9536		811.5	0	739.6	0.24081	811.5	0	689.6	0.58359																													807	0	0.0113
					817	0	682.8	0.95221		812	0	739.8	0.23984	812	0	689.8	0.58098																													807.5	0	0.0113
					817.5	0	683	0.95083		812.5	0	740	0.2389	812.5	0	690	0.5784																													808	0	0.0113
					818	0	683.2	0.94944		813	0	740.2	0.23796	813	0	690.2	0.57593																													808.5	0	0.0113
					818.5	0	683.4	0.94806		813.5	0	740.4	0.23709	813.5	0	690.4	0.57345																													809	0	0.0113
					819	0	683.6	0.94667		814	0	740.6	0.23622	814	0	690.6	0.57106																													809.5	0	0.0113
					819.5	0	683.8	0.9446		814.5	0	740.8	0.23532	814.5	0	690.8	0.56868																													810	0	0.0113
					820	0	684	0.94321		815	0	741	0.23434	815	0	691	0.56634																													810.5	0	0.0113
					820.5	0	684.2	0.94183		815.5	0	741.2	0.23336	815.5	0	691.2	0.56388																													811	0.00565	0.0113
					821	0	684.4	0.93975		816	0	741.4	0.23234	816	0	691.4	0.56143																													811.5	0	0.0113
					821.5	0	684.6	0.93836		816.5	0	741.6	0.23137	816.5	0	691.6	0.55905																													812	0	0.0113
					822	0	684.8	0.93698		817	0	741.8	0.2305	817	0	691.8	0.55662																													812.5	0	0.0113
					822.5	0	685	0.9349		817.5	0	742	0.22962	817.5	0	692	0.55409																													813	0	0.0113
					823	0	685.2	0.93352		818	0	742.2	0.2287	818	0	692.2	0.55167																													813.5	0	0.0113
					823.5	0	685.4	0.93213		818.5	0	742.4	0.22773	818.5	0	692.4	0.54943																													814	0.00565	0.0113
					824	0	685.6	0.93005		819	0	742.6	0.22669	819	0	692.6	0.54719																													814.5	0	0.0113
					824.5	0	685.8	0.92867		819.5	0	742.8	0.2256	819.5	0	692.8	0.54497																													815	0	0.0113
					825	0	686	0.92659		820	0	743	0.22457	820	0	693	0.54273																													815.5	0	0.0113
					825.5	0	686.2	0.9252		820.5	0	743.2	0.22351	820.5	0	693.2	0.54054																													816	0	0.0113
					826	0	686.4	0.92313		821	0	743.4	0.22247	821	0	693.4	0.53827																													816.5	0	0.0113
					826.5	0	686.6	0.92174		821.5	0	743.6	0.22131	821.5	0	693.6	0.53613																													817	0	0.0113
					827	0	686.8	0.91966		822	0	743.8	0.22019	822	0	693.8	0.53397																													817.5	0	0.0113
					827.5	0	687	0.91828		822.5	0.00472	744	0.21899	822.5	0	694	0.53181																													818	0	0.0113
					828	0	687.2	0.9162		823	0	744.2	0.21775	823	0	694.2	0.52959																													818.5	0	0.0113
					828.5	0	687.4	0.91412		823.5	0	744.4	0.21663	823.5	0	694.4	0.52729																													819	0	0.0113
					829	0	687.6	0.91205		824	0.00472	744.6	0.21559	824	0	694.6	0.52508																													819.5	0	0.0113
					829.5	0	687.8	0.90997		824.5	0.00472	744.8	0.21461	824.5	0	694.8	0.52293																													820	0	0.0113
					830	0	688	0.90789		825	0.00472	745	0.21357	825	0	695	0.52088																													820.5	0	0.0113
					830.5	0	688.2	0.90581		825.5	0.00472	745.2	0.21251	825.5	0	695.2	0.5189																													821	0	0.0113
					831	0	688.4	0.90374		826	0.00472	745.4	0.21149	826	0	695.4	0.51691																													821.5	0	0.0113
					831.5	0	688.6	0.90166		826.5	0.00472	745.6	0.21046	826.5	0	695.6	0.51492																													822	0	0.0113
					832	0	688.8	0.89958		827	0.00472	745.8	0.20946	827	0	695.8	0.51291																													822.5	0	0.0113
					832.5	0	689	0.8975		827.5	0.00472	746	0.20848	827.5	0	696	0.51084																													823	0	0.0113
					833	0	689.2	0.89543		828	0.00472	746.2	0.2074	828	0	696.2	0.50871																													823.5	0	0.0113
					833.5	0	689.4	0.89335		828.5	0.00472	746.4	0.20629	828.5	0	696.4	0.5066																													824	0	0.0113
					834	0	689.6	0.89127		829	0.00472	746.6	0.20526	829	0	696.6	0.50438																													824.5	0	0.0113
					834.5	0	689.8	0.88919		829.5	0.00472	746.8	0.2043	829.5	0	696.8	0.50207																													825	0	0.0113
					835	0	690	0.88711		830	0.00472	747	0.20331	830	0	697	0.49975																													825.5	0	0.0113
					835.5	0	690.2	0.88504		830.5	0.00472	747.2	0.20235	830.5	0	697.2	0.49752																													826	0	0.0113
					836	0	690.4	0.88296		831	0.00472	747.4	0.20137	831	0	697.4	0.49528																													826.5	0	0.0113
					836.5	0	690.6	0.88088		831.5	0.00472	747.6	0.20047	831.5	0	697.6	0.49298																													827	0	0.0113
					837	0	690.8	0.87811		832	0	747.8	0.19959	832	0	697.8	0.49065																													827.5	0	0.0113
					837.5	0	691	0.87603		832.5	0.00472	748	0.19883	832.5	0	698	0.48843																													828	0	0.0113
					838	0	691.2	0.87396		833	0.00472	748.2	0.19813	833	0	698.2	0.48627																													828.5	0	0.0113
					838.5	0	691.4	0.87188		833.5	0.00472	748.4	0.19741	833.5	0	698.4	0.48416																													829	0	0.0113
					839	0	691.6	0.8698		834	0.00472	748.6	0.19666	834	0	698.6	0.48202																													829.5	0	0.0113
					839.5	0	691.8	0.86703		834.5	0.00472	748.8	0.19594	834.5	0	698.8	0.47983																													830	0	0.0113
					840	0	692	0.86495		835	0.00472	749	0.19515	835	0	699	0.47765																													830.5	0	0.0113
					840.5	0	692.2	0.86288		835.5	0.00472	749.2	0.19432	835.5	0	699.2	0.47541																													831	0	0.0113
					841	0	692.4	0.86011		836	0.00472	749.4	0.19346	836	0	699.4	0.47314																													831.5	0	0.0113
					841.5	0	692.6	0.85803		836.5	0.00472	749.6	0.19258	836.5	0	699.6	0.47097																													832	0	0.0113
					842	0	692.8	0.85526		837	0.00472	749.8	0.19172	837	0	699.8	0.46886																													832.5	0.00565	0.0113
					842.5	0	693	0.85318		837.5	0.00472	750	0.19085	837.5	0	700	0.4668																													833	0.00565	0.0113
					843	0	693.2	0.85041		838	0.00472	750.2	0.18992	838	0	700.2	0.4647																													833.5	0.00565	0.0113
					843.5	0	693.4	0.84764		838.5	0.00472	750.4	0.18895	838.5	0	700.4	0.46256																													834	0	0.0113
					844	0	693.6	0.84556		839	0.00472	750.6	0.18792	839	0	700.6	0.46032																													834.5	0	0.0113
					844.5	0	693.8	0.84279		839.5	0.00472	750.8	0.1869	839.5	0	700.8	0.45805																													835	0	0.0113
					845	0	694	0.84002		840	0.00472	751	0.18588	840	0	701	0.45579																													835.5	0	0.0113
					845.5	0	694.2	0.83794		840.5	0.00472	751.2	0.18493	840.5	0	701.2	0.45355																													836	0	0.0113
					846	0	694.4	0.83517		841	0.00472	751.4	0.18403	841	0	701.4	0.45133																													836.5	0	0.0113
					846.5	0	694.6	0.8324		841.5	0.00472	751.6	0.1832	841.5	0	701.6	0.44913																													837	0	0.0113
					847	0	694.8	0.83033		842	0.00472	751.8	0.18235	842	0	701.8	0.44694																													837.5	0	0.0113
					847.5	0	695	0.82756		842.5	0.00472	752	0.18149	842.5	0	702	0.44469																													838	0	0.0113
					848	0	695.2	0.82479		843	0.00472	752.2	0.18062	843	0	702.2	0.4425																													838.5	0	0.0113
					848.5	0	695.4	0.82271		843.5	0.00472	752.4	0.17975	843.5	0	702.4	0.44018																													839	0	0.0113
					849	0	695.6	0.81994		844	0.00472	752.6	0.17878	844	0	702.6	0.4379																													839.5	0	0.0113
					849.5	0	695.8	0.81717		844.5	0.00472	752.8	0.17782	844.5	0	702.8	0.43557																													840	0	0.0113
					850	0	696	0.81509		845	0.00472	753	0.17692	845	0	703	0.4333																													840.5	0	0.0113
					850.5	0	696.2	0.81232		845.5	0.00472	753.2	0.17604	845.5	0	703.2	0.43109																													841	0	0.0113
					851	0	696.4	0.80955		846	0.00472	753.4	0.17511	846	0	703.4	0.42879																													841.5	0	0.0113
					851.5	0	696.6	0.80747		846.5	0.00472	753.6	0.17412	846.5	0	703.6	0.42661																													842	0	0.0113
					852	0	696.8	0.8047		847	0.00472	753.8	0.17315	847	0	703.8	0.42436																													842.5	0	0.0113
					852.5	0	697	0.80193		847.5	0.00472	754	0.17223	847.5	0	704	0.42219																													843	0	0.0113
					853	0	697.2	0.79916		848	0.00472	754.2	0.17132	848	0	704.2	0.42003																													843.5	0	0.0113
					853.5	0	697.4	0.79708		848.5	0.00472	754.4	0.17042	848.5	0	704.4	0.41798																													844	0	0.0113
					854	0	697.6	0.79431		849	0.00472	754.6	0.16946	849	0	704.6	0.41606																													844.5	0	0.0113
					854.5	0	697.8	0.79154		849.5	0.00472	754.8	0.16851	849.5	0	704.8	0.41414																													845	0	0.0113
					855	0	698	0.78877		850	0.00472	755	0.16752	850	0	705	0.41221																													845.5	0	0.0113
					855.5	0	698.2	0.7867		850.5	0.00472	755.2	0.16662	850.5	0	705.2	0.41021																													846	0	0.0113
					856	0	698.4	0.78392		851	0.00472	755.4	0.16574	851	0	705.4	0.40826																													846.5	0	0.0113
					856.5	0	698.6	0.78185		851.5	0.00472	755.6	0.16484	851.5	0	705.6	0.40632																													847	0	0.0113
					857	0	698.8	0.77908		852	0.00472	755.8	0.16401	852	0	705.8	0.40439																													847.5	0	0.0113
					857.5	0	699	0.77631		852.5	0.00472	756	0.16316	852.5	0	706	0.40252																													848	0	0.0113
					858	0	699.2	0.77423		853	0.00472	756.2	0.16231	853	0	706.2	0.40067																													848.5	0	0.0113
					858.5	0	699.4	0.77146		853.5	0.00472	756.4	0.16148	853.5	0	706.4	0.39884																													849	0	0.0113
					859	0	699.6	0.76869		854	0.00472	756.6	0.1607	854	0	706.6	0.397																													849.5	0	0.0113
					859.5	0	699.8	0.76592		854.5	0.00472	756.8	0.15988	854.5	0	706.8	0.39524																													850	0	0.0113
					860	0	700	0.76384		855	0.00472	757	0.15903	855	0	707	0.39358																													850.5	0	0.0113
					860.5	0	700.2	0.76107		855.5	0.00472	757.2	0.15816	855.5	0	707.2	0.39195																													851	0	0.0113
					861	0	700.4	0.7583		856	0.00472	757.4	0.15734	856	0	707.4	0.39019																													851.5	0	0.0113
					861.5	0	700.6	0.75553		856.5	0.00472	757.6	0.15653	856.5	0	707.6	0.38838																													852	0	0.0113
					862	0	700.8	0.75345		857	0.00472	757.8	0.15566	857	0	707.8	0.38666																													852.5	0	0.0113
					862.5	0	701	0.75068		857.5	0.00472	758	0.1548	857.5	0	708	0.38493																													853	0	0.0113
					863	0	701.2	0.74791		858	0.00472	758.2	0.15388	858	0	708.2	0.38315																													853.5	0	0.0113
					863.5	0	701.4	0.74514		858.5	0.00472	758.4	0.1529	858.5	0	708.4	0.38134																													854	0	0.0113
					864	0	701.6	0.74237		859	0.00472	758.6	0.15193	859	0	708.6	0.37953																													854.5	0	0.0113
					864.5	0	701.8	0.74029		859.5	0.00472	758.8	0.15093	859.5	0	708.8	0.37773																													855	0	0.0113
					865	0	702	0.73752		860	0.00472	759	0.14989	860	0	709	0.37595																													855.5	0	0.0113
					865.5	0	702.2	0.73475		860.5	0.00472	759.2	0.1488	860.5	0	709.2	0.37415																													856	0	0.0113
					866	0	702.4	0.73198		861	0.00472	759.4	0.14766	861	0	709.4	0.37243																													856.5	0	0.0113
					866.5	0	702.6	0.72991		861.5	0.00472	759.6	0.14653	861.5	0	709.6	0.37076																													857	0	0.0113
					867	0	702.8	0.72714		862	0.00472	759.8	0.1454	862	0	709.8	0.36902																													857.5	0	0.0113
					867.5	0	703	0.72437		862.5	0.00472	760	0.14423	862.5	0	710	0.36722																													858	0	0.0113
					868	0	703.2	0.72229		863	0.00472	760.2	0.14305	863	0	710.2	0.36542																													858.5	0	0.0113
					868.5	0	703.4	0.71952		863.5	0.00472	760.4	0.14186	863.5	0	710.4	0.36364																													859	0	0.0113
					869	0	703.6	0.71675		864	0.00472	760.6	0.14066	864	0	710.6	0.36194																													859.5	0	0.0113
					869.5	0	703.8	0.71398		864.5	0.00472	760.8	0.13947	864.5	0	710.8	0.36027																													860	0	0.0113
					870	0	704	0.7119		865	0.00472	761	0.13822	865	0	711	0.35862																													860.5	0	0.0113
					870.5	0	704.2	0.70913		865.5	0.00472	761.2	0.13698	865.5	0	711.2	0.35688																													861	0	0.0113
					871	0	704.4	0.70636		866	0.00472	761.4	0.13571	866	0	711.4	0.3551																													861.5	0	0.0113
					871.5	0	704.6	0.70359		866.5	0.00472	761.6	0.13447	866.5	0	711.6	0.3533																													862	0	0.0113
					872	0	704.8	0.70151		867	0.00472	761.8	0.13322	867	0	711.8	0.35153																													862.5	0	0.0113
					872.5	0	705	0.69874		867.5	0.00472	762	0.13198	867.5	0	712	0.34973																													863	0	0.0113
					873	0	705.2	0.69597		868	0.00472	762.2	0.1307	868	0	712.2	0.34792																													863.5	0	0.0113
					873.5	0	705.4	0.69355		868.5	0.00472	762.4	0.1295	868.5	0	712.4	0.34615																													864	0	0.0113
					874	0	705.6	0.69112		869	0.00472	762.6	0.12826	869	0	712.6	0.3445																													864.5	0	0.0113
					874.5	0	705.8	0.6887		869.5	0.00472	762.8	0.12712	869.5	0	712.8	0.34285																													865	0	0.0113
					875	0	706	0.68628		870	0.00472	763	0.12602	870	0	713	0.34128																													865.5	0	0.0113
					875.5	0	706.2	0.68378		870.5	0.00472	763.2	0.12491	870.5	0	713.2	0.33971																													866	0	0.0113
					876	0	706.4	0.68136		871	0.00472	763.4	0.12378	871	0	713.4	0.33817																													866.5	0	0.0113
					876.5	0	706.6	0.679		871.5	0.00472	763.6	0.12267	871.5	0	713.6	0.33658																													867	0	0.0113
					877	0	706.8	0.67658		872	0.00472	763.8	0.12154	872	0	713.8	0.33502																													867.5	0	0.0113
					877.5	0	707	0.67416		872.5	0.00472	764	0.12047	872.5	0	714	0.3335																													868	0	0.0113
					878	0	707.2	0.6718		873	0.00472	764.2	0.11934	873	0	714.2	0.33198																													868.5	0	0.0113
					878.5	0	707.4	0.66931		873.5	0.00472	764.4	0.11834	873.5	0	714.4	0.33048																													869	0	0.0113
					879	0	707.6	0.66688		874	0.00472	764.6	0.11737	874	0	714.6	0.32891																													869.5	0	0.0113
					879.5	0	707.8	0.66439		874.5	0.00472	764.8	0.11641	874.5	0	714.8	0.32739																													870	0	0.0113
					880	0	708	0.66183		875	0.00472	765	0.11551	875	0	715	0.32583																													870.5	0	0.0113
					880.5	0	708.2	0.65934		875.5	0.00472	765.2	0.11469	875.5	0	715.2	0.32426																													871	0	0.0113
					881	0	708.4	0.65677		876	0.00472	765.4	0.11397	876	0	715.4	0.3227																													871.5	0	0.0113
					881.5	0	708.6	0.65428		876.5	0.00472	765.6	0.11329	876.5	0	715.6	0.32113																													872	0	0.0113
					882	0	708.8	0.65172		877	0.00472	765.8	0.11259	877	0	715.8	0.31953																													872.5	0	0.0113
					882.5	0	709	0.64922		877.5	0.00472	766	0.112	877.5	0	716	0.31793																													873	0	0.0113
					883	0	709.2	0.64673		878	0.00472	766.2	0.11152	878	0	716.2	0.31625																													873.5	0	0.0113
					883.5	0	709.4	0.64424		878.5	0.00472	766.4	0.11105	878.5	0	716.4	0.31462																													874	0	0.0113
					884	0	709.6	0.64181		879	0.00472	766.6	0.11064	879	0	716.6	0.31302																													874.5	0	0.0113
					884.5	0	709.8	0.63925		879.5	0.00472	766.8	0.11025	879.5	0	716.8	0.3114																													875	0	0.0113
					885	0	710	0.63676		880	0.00472	767	0.10993	880	0	717	0.30983																													875.5	0	0.0113
					885.5	0	710.2	0.63427		880.5	0.00472	767.2	0.10971	880.5	0	717.2	0.30818																													876	0	0.0113
					886	0	710.4	0.63184		881	0.00472	767.4	0.10957	881	0	717.4	0.30648																													876.5	0	0.0113
					886.5	0	710.6	0.62949		881.5	0.00472	767.6	0.10941	881.5	0	717.6	0.30477																													877	0	0.0113
					887	0	710.8	0.62713		882	0.00472	767.8	0.10926	882	0	717.8	0.30314																													877.5	0	0.0113
					887.5	0	711	0.62478		882.5	0.00472	768	0.10906	882.5	0	718	0.30147																													878	0	0.0113
					888	0	711.2	0.62242		883	0.00472	768.2	0.10894	883	0	718.2	0.29983																													878.5	0	0.0113
					888.5	0	711.4	0.62007		883.5	0.00472	768.4	0.1088	883.5	0	718.4	0.29824																													879	0	0.0113
					889	0	711.6	0.61778		884	0.00472	768.6	0.10869	884	0	718.6	0.29671																													879.5	0	0.0113
					889.5	0	711.8	0.61543		884.5	0.00472	768.8	0.10855	884.5	0	718.8	0.29516																													880	0	0.0113
					890	0	712	0.61314		885	0.00472	769	0.10846	885	0	719	0.29367																													880.5	0	0.0113
					890.5	0	712.2	0.61086		885.5	0.00472	769.2	0.10835	885.5	0	719.2	0.29218																													881	0	0.0113
					891	0	712.4	0.60857		886	0.00472	769.4	0.10831	886	0	719.4	0.29074																													881.5	0	0.0113
					891.5	0	712.6	0.60629		886.5	0.00472	769.6	0.10822	886.5	0	719.6	0.28934																													882	0	0.0113
					892	0	712.8	0.60407		887	0.00472	769.8	0.10808	887	0	719.8	0.28793																													882.5	0	0.0113
					892.5	0	713	0.60178		887.5	0.00472	770	0.10798	887.5	0	720	0.28649																													883	0	0.00565
					893	0	713.2	0.59957		888	0.00472	770.2	0.10788	888	0	720.2	0.28506																													883.5	0	0.00565
					893.5	0	713.4	0.59735		888.5	0.00472	770.4	0.1077	888.5	0	720.4	0.28365																													884	0	0.00565
					894	0	713.6	0.59521		889	0.00472	770.6	0.10747	889	0	720.6	0.28226																													884.5	0	0.0113
					894.5	0	713.8	0.59299		889.5	0.00472	770.8	0.10726	889.5	0	720.8	0.28087																													885	0	0.0113
					895	0	714	0.59084		890	0.00472	771	0.10707	890	0	721	0.27945																													885.5	0	0.0113
					895.5	0	714.2	0.58863		890.5	0.00472	771.2	0.10692	890.5	0	721.2	0.27799																													886	0	0.0113
					896	0	714.4	0.58641		891	0.00472	771.4	0.10674	891	0	721.4	0.27657																													886.5	0	0.00565
					896.5	0	714.6	0.58426		891.5	0.00472	771.6	0.10651	891.5	0	721.6	0.27524																													887	0	0.0113
					897	0	714.8	0.58205		892	0.00472	771.8	0.10613	892	0	721.8	0.27401																													887.5	0	0.0113
					897.5	0	715	0.57983		892.5	0.00472	772	0.10567	892.5	0	722	0.27277																													888	0	0.0113
					898	0	715.2	0.57755		893	0.00472	772.2	0.10523	893	0	722.2	0.27154																													888.5	0	0.0113
					898.5	0	715.4	0.57526		893.5	0.00472	772.4	0.10471	893.5	0	722.4	0.27034																													889	0	0.0113
					899	0	715.6	0.57297		894	0.00472	772.6	0.10418	894	0	722.6	0.26913																													889.5	0	0.0113
					899.5	0	715.8	0.57076		894.5	0.00472	772.8	0.10361	894.5	0	722.8	0.26794																													890	0	0.0113
					900	0	716	0.56854		895	0.00472	773	0.10305	895	0	723	0.26675																													890.5	0	0.0113
					900.5	0	716.2	0.56633		895.5	0.00472	773.2	0.10244	895.5	0	723.2	0.26551																													891	0	0.0113
					901	0	716.4	0.56404		896	0.00472	773.4	0.10179	896	0	723.4	0.26431																													891.5	0	0.0113
					901.5	0	716.6	0.56182		896.5	0.00472	773.6	0.10109	896.5	0	723.6	0.26305																													892	0	0.0113
					902	0	716.8	0.55954		897	0.00472	773.8	0.10028	897	0	723.8	0.26187																													892.5	0	0.0113
					902.5	0	717	0.55725		897.5	0.00472	774	0.09947	897.5	0	724	0.26069																													893	0	0.0113
					903	0	717.2	0.55497		898	0.00472	774.2	0.09868	898	0	724.2	0.25945																													893.5	0	0.0113
					903.5	0	717.4	0.55268		898.5	0.00472	774.4	0.09799	898.5	0	724.4	0.25819																													894	0	0.0113
					904	0	717.6	0.5504		899	0.00472	774.6	0.09727	899	0	724.6	0.25689																													894.5	0	0.0113
					904.5	0	717.8	0.54804		899.5	0.00472	774.8	0.09657	899.5	0	724.8	0.25567																													895	0.00565	0.0113
					905	0	718	0.54569		900	0.00472	775	0.09583	900	0	725	0.25433																													895.5	0	0.0113
					905.5	0	718.2	0.54333		900.5	0.00472	775.2	0.09511	900.5	0	725.2	0.25302																													896	0	0.0113
					906	0	718.4	0.54091		901	0.00472	775.4	0.09443	901	0	725.4	0.25171																													896.5	0	0.0113
					906.5	0	718.6	0.53855		901.5	0.00472	775.6	0.09369	901.5	0	725.6	0.25044																													897	0	0.0113
					907	0	718.8	0.53613		902	0.00472	775.8	0.09298	902	0	725.8	0.24912																													897.5	0	0.0113
					907.5	0	719	0.53364		902.5	0.00472	776	0.09239	902.5	0	726	0.24781																													898	0	0.0113
					908	0	719.2	0.53121		903	0.00472	776.2	0.09179	903	0	726.2	0.24649																													898.5	0	0.00565
					908.5	0	719.4	0.52872		903.5	0.00472	776.4	0.09117	903.5	0	726.4	0.24528																													899	0	0.00565
					909	0	719.6	0.5263		904	0.00472	776.6	0.09062	904	0	726.6	0.24407																													899.5	0	0.00565
					909.5	0	719.8	0.52387		904.5	0.00472	776.8	0.09013	904.5	0	726.8	0.24286																													900	0	0.00565
					910	0	720	0.52152		905	0.00472	777	0.08969	905	0	727	0.24171																													900.5	0	0.00565
					910.5	0	720.2	0.51909		905.5	0.00472	777.2	0.08927	905.5	0	727.2	0.24059																													901	0	0.00565
					911	0	720.4	0.51674		906	0.00472	777.4	0.08877	906	0	727.4	0.23948																													901.5	0	0.00565
					911.5	0	720.6	0.51438		906.5	0.00472	777.6	0.08821	906.5	0	727.6	0.2384																													902	0	0.0113
					912	0	720.8	0.5121		907	0.00472	777.8	0.08768	907	0	727.8	0.23741																													902.5	0	0.00565
					912.5	0	721	0.50974		907.5	0.00472	778	0.08712	907.5	0	728	0.23644																													903	0	0.00565
					913	0	721.2	0.50746		908	0.00472	778.2	0.08665	908	0	728.2	0.23548																													903.5	0	0.00565
					913.5	0	721.4	0.50517		908.5	0.00472	778.4	0.08619	908.5	0	728.4	0.23451																													904	0	0.00565
					914	0	721.6	0.50289		909	0.00472	778.6	0.08576	909	0	728.6	0.23356																													904.5	0	0.00565
					914.5	0	721.8	0.50067		909.5	0.00472	778.8	0.08536	909.5	0	728.8	0.23255																													905	0	0.00565
					915	0	722	0.49839		910	0.00472	779	0.085	910	0	729	0.23158																													905.5	0	0.00565
					915.5	0	722.2	0.49603		910.5	0.00472	779.2	0.08461	910.5	0	729.2	0.23061																													906	0	0.00565
					916	0	722.4	0.49375		911	0.00472	779.4	0.08425	911	0	729.4	0.22968																													906.5	0	0.00565
					916.5	0	722.6	0.49146		911.5	0.00472	779.6	0.08383	911.5	0	729.6	0.22877																													907	0	0.00565
					917	0	722.8	0.48911		912	0.00472	779.8	0.08343	912	0	729.8	0.22782																													907.5	0	0.00565
					917.5	0	723	0.48682		912.5	0.00472	780	0.08307	912.5	0	730	0.22679																													908	0	0.00565
					918	0	723.2	0.48454		913	0.00472	780.2	0.08264	913	0	730.2	0.22577																													908.5	0	0.00565
					918.5	0	723.4	0.48218		913.5	0	780.4	0.08219	913.5	0	730.4	0.22475																													909	0	0.00565
					919	0	723.6	0.47983		914	0.00472	780.6	0.08174	914	0	730.6	0.22369																													909.5	0	0.00565
					919.5	0	723.8	0.47754		914.5	0	780.8	0.08129	914.5	0	730.8	0.22261																													910	0	0.00565
					920	0	724	0.47526		915	0	781	0.08076	915	0	731	0.22152																													910.5	0	0.00565
					920.5	0	724.2	0.4729		915.5	0.00472	781.2	0.08014	915.5	0	731.2	0.22041																													911	0	0.00565
					921	0	724.4	0.47062		916	0.00472	781.4	0.07942	916	0	731.4	0.2193																													911.5	0	0.00565
					921.5	0	724.6	0.4684		916.5	0.00472	781.6	0.07861	916.5	0	731.6	0.21828																													912	0	0.00565
					922	0	724.8	0.46611		917	0.00472	781.8	0.07779	917	0	731.8	0.21718																													912.5	0	0.00565
					922.5	0	725	0.46397		917.5	0.00472	782	0.077	917.5	0	732	0.216																													913	0	0.00565
					923	0	725.2	0.46175		918	0.00472	782.2	0.07616	918	0	732.2	0.21481																													913.5	0	0.00565
					923.5	0	725.4	0.4596		918.5	0.00472	782.4	0.07534	918.5	0	732.4	0.21359																													914	0	0.00565
					924	0	725.6	0.45739		919	0.00472	782.6	0.07457	919	0	732.6	0.21238																													914.5	0	0.00565
					924.5	0	725.8	0.45517		919.5	0.00472	782.8	0.07373	919.5	0	732.8	0.21115																													915	0	0.00565
					925	0	726	0.45296		920	0.00472	783	0.07291	920	0	733	0.20989																													915.5	0	0.00565
					925.5	0	726.2	0.45067		920.5	0.00472	783.2	0.0721	920.5	0	733.2	0.20858																													916	0	0.00565
					926	0	726.4	0.44839		921	0.00472	783.4	0.0713	921	0	733.4	0.20733																													916.5	0	0.00565
					926.5	0	726.6	0.44617		921.5	0.00472	783.6	0.07048	921.5	0	733.6	0.20606																													917	0	0.00565
					927	0	726.8	0.44388		922	0.00472	783.8	0.06967	922	0	733.8	0.20477																													917.5	0	0.00565
					927.5	0	727	0.4416		922.5	0.00472	784	0.06895	922.5	0	734	0.20343																													918	0	0.00565
					928	0	727.2	0.43931		923	0	784.2	0.06824	923	0	734.2	0.20207																													918.5	0	0.00565
					928.5	0	727.4	0.43696		923.5	0.00472	784.4	0.06752	923.5	0	734.4	0.20067																													919	0	0.00565
					929	0	727.6	0.43467		924	0.00472	784.6	0.06674	924	0	734.6	0.19926																													919.5	0	0.00565
					929.5	0	727.8	0.43232		924.5	0.00472	784.8	0.06596	924.5	0	734.8	0.19783																													920	0	0.00565
					930	0	728	0.43003		925	0.00472	785	0.06519	925	0	735	0.1964																													920.5	0	0.00565
					930.5	0	728.2	0.42782		925.5	0.00472	785.2	0.06457	925.5	0	735.2	0.19504																													921	0	0.00565
					931	0	728.4	0.42553		926	0.00472	785.4	0.06392	926	0	735.4	0.19367																													921.5	0	0.00565
					931.5	0	728.6	0.42331		926.5	0.00472	785.6	0.06327	926.5	0	735.6	0.19227																													922	0	0.00565
					932	0	728.8	0.42103		927	0.00472	785.8	0.06269	927	0	735.8	0.19088																													922.5	0	0.00565
					932.5	0	729	0.41874		927.5	0.00472	786	0.06214	927.5	0	736	0.18953																													923	0	0.00565
					933	0	729.2	0.41639		928	0.00472	786.2	0.06159	928	0	736.2	0.18824																													923.5	0	0.00565
					933.5	0	729.4	0.4141		928.5	0.00472	786.4	0.06108	928.5	0	736.4	0.18696																													924	0	0.00565
					934	0	729.6	0.41182		929	0.00472	786.6	0.06063	929	0	736.6	0.18568																													924.5	0	0.00565
					934.5	0	729.8	0.40953		929.5	0.00472	786.8	0.06019	929.5	0	736.8	0.18443																													925	0	0.00565
					935	0	730	0.40732		930	0.00472	787	0.05972	930	0	737	0.18321																													925.5	0	0.00565
					935.5	0	730.2	0.40503		930.5	0.00472	787.2	0.05923	930.5	0	737.2	0.18195																													926	0	0.00565
					936	0	730.4	0.40282		931	0.00472	787.4	0.05875	931	0	737.4	0.18062																													926.5	0	0.00565
					936.5	0	730.6	0.40067		931.5	0.00472	787.6	0.05839	931.5	0	737.6	0.17928																													927	0	0.00565
					937	0	730.8	0.39845		932	0.00472	787.8	0.05809	932	0	737.8	0.17793																													927.5	0	0.00565
					937.5	0	731	0.39631		932.5	0.00472	788	0.05782	932.5	0	738	0.17652																													928	0	0.00565
					938	0	731.2	0.39409		933	0	788.2	0.0576	933	0	738.2	0.17508																													928.5	0	0.00565
					938.5	0	731.4	0.39187		933.5	0.00472	788.4	0.0574	933.5	0	738.4	0.1737																													929	0	0.00565
					939	0	731.6	0.38966		934	0.00472	788.6	0.05723	934	0	738.6	0.17239																													929.5	0	0.00565
					939.5	0	731.8	0.38744		934.5	0.00472	788.8	0.05711	934.5	0	738.8	0.17107																													930	0	0.00565
					940	0	732	0.38529		935	0.00472	789	0.057	935	0	739	0.16984																													930.5	0	0.00565
					940.5	0	732.2	0.38308		935.5	0.00472	789.2	0.05689	935.5	0	739.2	0.16863																													931	0	0.00565
					941	0	732.4	0.38093		936	0.00472	789.4	0.05684	936	0	739.4	0.16739																													931.5	0	0.00565
					941.5	0	732.6	0.37878		936.5	0.00472	789.6	0.05679	936.5	0	739.6	0.16615																													932	0	0.00565
					942	0	732.8	0.37664		937	0.00472	789.8	0.05675	937	0	739.8	0.16492																													932.5	0	0.00565
					942.5	0	733	0.37449		937.5	0.00472	790	0.0567	937.5	0	740	0.16367																													933	0	0.00565
					943	0	733.2	0.37241		938	0.00472	790.2	0.05659	938	0	740.2	0.16243																													933.5	0	0.00565
					943.5	0	733.4	0.37033		938.5	0.00472	790.4	0.05648	938.5	0	740.4	0.16119																													934	0	0.00565
					944	0	733.6	0.36826		939	0.00472	790.6	0.05631	939	0	740.6	0.16																													934.5	0	0.00565
					944.5	0	733.8	0.36618		939.5	0.00472	790.8	0.05611	939.5	0	740.8	0.15886																													935	0	0.00565
					945	0	734	0.36403		940	0.00472	791	0.05593	940	0	741	0.15776																													935.5	0	0.00565
					945.5	0	734.2	0.36195		940.5	0.00472	791.2	0.05575	940.5	0	741.2	0.15666																													936	0	0.00565
					946	0	734.4	0.35988		941	0.00472	791.4	0.05562	941	0	741.4	0.15562																													936.5	0	0.00565
					946.5	0	734.6	0.35787		941.5	0.00472	791.6	0.05546	941.5	0	741.6	0.15457																													937	0	0.00565
					947	0	734.8	0.35579		942	0.00472	791.8	0.05531	942	0	741.8	0.15346																													937.5	0	0.00565
					947.5	0	735	0.35385		942.5	0.00472	792	0.05512	942.5	0	742	0.1524																													938	0	0.00565
					948	0	735.2	0.35184		943	0.00472	792.2	0.05497	943	0	742.2	0.15137																													938.5	0	0.00565
					948.5	0	735.4	0.34984		943.5	0.00472	792.4	0.05488	943.5	0	742.4	0.15039																													939	0	0.00565
					949	0	735.6	0.3479		944	0.00472	792.6	0.05476	944	0	742.6	0.14944																													939.5	0	0.00565
					949.5	0	735.8	0.34596		944.5	0.00472	792.8	0.05464	944.5	0	742.8	0.14853																													940	0	0.00565
					950	0	736	0.34395		945	0	793	0.05449	945	0	743	0.14763																													940.5	0	0.00565
					950.5	0	736.2	0.34201		945.5	0.00472	793.2	0.05434	945.5	0	743.2	0.14673																													941	0	0.00565
					951	0	736.4	0.34		946	0.00472	793.4	0.05419	946	0	743.4	0.14587																													941.5	0	0.00565
					951.5	0	736.6	0.33799		946.5	0.00472	793.6	0.05395	946.5	0	743.6	0.14496																													942	0	0.00565
					952	0	736.8	0.33592		947	0.00472	793.8	0.05378	947	0	743.8	0.14403																													942.5	0	0.00565
					952.5	0	737	0.33391		947.5	0.00472	794	0.05362	947.5	0	744	0.14306																													943	0	0.00565
					953	0	737.2	0.33183		948	0.00472	794.2	0.05343	948	0	744.2	0.14212																													943.5	0	0.00565
					953.5	0	737.4	0.32982		948.5	0.00472	794.4	0.05325	948.5	0	744.4	0.14115																													944	0	0.00565
					954	0	737.6	0.32774		949	0.00472	794.6	0.05307	949	0	744.6	0.1402																													944.5	0	0.00565
					954.5	0	737.8	0.32573		949.5	0.00472	794.8	0.0529	949.5	0	744.8	0.13926																													945	0	0.00565
					955	0	738	0.3238		950	0.00472	795	0.05272	950	0	745	0.1384																													945.5	0	0.00565
					955.5	0	738.2	0.32179		950.5	0.00472	795.2	0.05241	950.5	0	745.2	0.13751																													946	0	0.00565
					956	0	738.4	0.31978		951	0.00472	795.4	0.0521	951	0	745.4	0.13663																													946.5	0	0.00565
					956.5	0	738.6	0.31784		951.5	0.00472	795.6	0.05187	951.5	0	745.6	0.13578																													947	0	0.00565
					957	0	738.8	0.31583		952	0.00472	795.8	0.05164	952	0	745.8	0.13495																													947.5	0	0.00565
					957.5	0	739	0.31382		952.5	0.00472	796	0.05139	952.5	0	746	0.13413																													948	0	0.00565
					958	0	739.2	0.31181		953	0.00472	796.2	0.05117	953	0	746.2	0.1333																													948.5	0	0.00565
					958.5	0	739.4	0.30981		953.5	0.00472	796.4	0.05097	953.5	0	746.4	0.13241																													949	0	0.00565
					959	0	739.6	0.30787		954	0.00472	796.6	0.05081	954	0	746.6	0.1315																													949.5	0	0.00565
					959.5	0	739.8	0.30593		954.5	0.00472	796.8	0.05064	954.5	0	746.8	0.13055																													950	0	0.00565
					960	0	740	0.30399		955	0.00472	797	0.05047	955	0	747	0.12956																													950.5	0	0.00565
					960.5	0	740.2	0.30205		955.5	0.00472	797.2	0.05036	955.5	0	747.2	0.12851																													951	0	0.00565
					961	0	740.4	0.30018		956	0.00472	797.4	0.05026	956	0	747.4	0.12745																													951.5	0	0.00565
					961.5	0	740.6	0.29824		956.5	0.00472	797.6	0.05015	956.5	0	747.6	0.12641																													952	0	0.00565
					962	0	740.8	0.29637		957	0.00472	797.8	0.05005	957	0	747.8	0.12538																													952.5	0	0.00565
					962.5	0	741	0.29443		957.5	0.00472	798	0.04995	957.5	0	748	0.12437																													953	0	0.00565
					963	0	741.2	0.29249		958	0.00472	798.2	0.04986	958	0	748.2	0.12335																													953.5	0	0.00565
					963.5	0	741.4	0.29062		958.5	0.00472	798.4	0.04978	958.5	0	748.4	0.12235																													954	0	0.00565
					964	0	741.6	0.28868		959	0.00472	798.6	0.04974	959	0	748.6	0.12135																													954.5	0	0.00565
					964.5	0	741.8	0.28681		959.5	0.00472	798.8	0.04965	959.5	0	748.8	0.12033																													955	0	0.00565
					965	0	742	0.28494		960	0.00472	799	0.04956	960	0	749	0.11933																													955.5	0	0.00565
					965.5	0	742.2	0.28307		960.5	0.00472	799.2	0.04949	960.5	0	749.2	0.11832																													956	0	0.00565
					966	0	742.4	0.28127		961	0.00472	799.4	0.04943	961	0	749.4	0.11728																													956.5	0	0.00565
					966.5	0	742.6	0.2794		961.5	0.00472	799.6	0.0493	961.5	0	749.6	0.11627																													957	0	0.00565
					967	0	742.8	0.2776		962	0.00472	799.8	0.04913	962	0	749.8	0.11527																													957.5	0	0.00565
					967.5	0	743	0.27587		962.5	0.00472	800	0.04887	962.5	0	750	0.11422																													958	0	0.00565
					968	0	743.2	0.27407		963	0	800.2	0.04862	963	0	750.2	0.11316																													958.5	0	0.00565
					968.5	0	743.4	0.27227		963.5	0.00472	800.4	0.04834	963.5	0	750.4	0.11212																													959	0	0.00565
					969	0	743.6	0.27054		964	0.00472	800.6	0.04808	964	0	750.6	0.1111																													959.5	0	0.00565
					969.5	0	743.8	0.26874		964.5	0	800.8	0.04782	964.5	0	750.8	0.11008																													960	0	0.00565
					970	0	744	0.26701		965	0	801	0.04765	965	0	751	0.10902																													960.5	0	0.00565
					970.5	0	744.2	0.26528		965.5	0.00472	801.2	0.04748	965.5	0	751.2	0.10793																													961	0	0.00565
					971	0	744.4	0.26347		966	0.00472	801.4	0.04731	966	0	751.4	0.10684																													961.5	0	0.00565
					971.5	0	744.6	0.26174		966.5	0.00472	801.6	0.04713	966.5	0	751.6	0.10572																													962	0	0.00565
					972	0	744.8	0.26008		967	0	801.8	0.04699	967	0	751.8	0.10465																													962.5	0	0.00565
					972.5	0	745	0.25835		967.5	0.00472	802	0.04684	967.5	0	752	0.10362																													963	0	0.00565
					973	0	745.2	0.25669		968	0.00472	802.2	0.04669	968	0	752.2	0.10261																													963.5	0	0.00565
					973.5	0	745.4	0.25503		968.5	0.00472	802.4	0.04657	968.5	0	752.4	0.10161																													964	0	0.00565
					974	0	745.6	0.25336		969	0.00472	802.6	0.04641	969	0	752.6	0.10058																													964.5	0	0.00565
					974.5	0	745.8	0.2517		969.5	0.00472	802.8	0.04624	969.5	0	752.8	0.09955																													965	0	0.00565
					975	0	746	0.25004		970	0.00472	803	0.04603	970	0	753	0.0985																													965.5	0	0.00565
					975.5	0	746.2	0.24838		970.5	0.00472	803.2	0.04588	970.5	0	753.2	0.09747																													966	0	0.00565
					976	0	746.4	0.24678		971	0.00472	803.4	0.0457	971	0	753.4	0.09642																													966.5	0	0.00565
					976.5	0	746.6	0.24512		971.5	0.00472	803.6	0.0455	971.5	0	753.6	0.09538																													967	0	0.00565
					977	0	746.8	0.24346		972	0.00472	803.8	0.04537	972	0	753.8	0.09432																													967.5	0	0.00565
					977.5	0	747	0.24187		972.5	0.00472	804	0.04518	972.5	0	754	0.09324																													968	0	0.00565
					978	0	747.2	0.24027		973	0.00472	804.2	0.04492	973	0	754.2	0.09219																													968.5	0	0.00565
					978.5	0	747.4	0.23861		973.5	0.00472	804.4	0.04463	973.5	0	754.4	0.09115																													969	0	0.00565
					979	0	747.6	0.23702		974	0.00472	804.6	0.04425	974	0	754.6	0.09015																													969.5	0	0.00565
					979.5	0	747.8	0.2355		974.5	0.00472	804.8	0.04385	974.5	0	754.8	0.08913																													970	0	0.00565
					980	0	748	0.2339		975	0.00472	805	0.0434	975	0	755	0.0882																													970.5	0	0.00565
					980.5	0	748.2	0.23238		975.5	0.00472	805.2	0.04294	975.5	0	755.2	0.08728																													971	0	0.00565
					981	0	748.4	0.23086		976	0.00472	805.4	0.04259	976	0	755.4	0.08639																													971.5	0	0.00565
					981.5	0	748.6	0.2294		976.5	0.00472	805.6	0.04221	976.5	0	755.6	0.0855																													972	0	0.00565
					982	0	748.8	0.22795		977	0.00472	805.8	0.0418	977	0	755.8	0.08466																													972.5	0	0.00565
					982.5	0	749	0.22642		977.5	0.00472	806	0.0414	977.5	0	756	0.08382																													973	0	0.00565
					983	0	749.2	0.22497		978	0.00472	806.2	0.04101	978	0	756.2	0.08296																													973.5	0	0.00565
					983.5	0	749.4	0.22351		978.5	0.00472	806.4	0.04059	978.5	0	756.4	0.08211																													974	0	0.00565
					984	0	749.6	0.22206		979	0.00472	806.6	0.04018	979	0	756.6	0.08126																													974.5	0	0.00565
					984.5	0	749.8	0.22068		979.5	0.00472	806.8	0.03974	979.5	0	756.8	0.08046																													975	0	0.00565
					985	0	750	0.21922		980	0.00472	807	0.0393	980	0	757	0.07968																													975.5	0	0.00565
					985.5	0	750.2	0.21784		980.5	0.00472	807.2	0.03887	980.5	0	757.2	0.07892																													976	0	0.00565
					986	0	750.4	0.21638		981	0.00472	807.4	0.03841	981	0	757.4	0.07824																													976.5	0	0.00565
					986.5	0	750.6	0.215		981.5	0.00472	807.6	0.03799	981.5	0	757.6	0.0776																													977	0	0.00565
					987	0	750.8	0.21368		982	0.00472	807.8	0.03763	982	0	757.8	0.07698																													977.5	0	0.00565
					987.5	0	751	0.2123		982.5	0.00472	808	0.03725	982.5	0	758	0.07636																													978	0	0.00565
					988	0	751.2	0.21091		983	0.00472	808.2	0.03687	983	0	758.2	0.07572																													978.5	0	0.00565
					988.5	0	751.4	0.20959		983.5	0.00472	808.4	0.03647	983.5	0	758.4	0.07518																													979	0	0.00565
					989	0	751.6	0.20821		984	0.00472	808.6	0.03606	984	0	758.6	0.07467																													979.5	0	0.00565
					989.5	0	751.8	0.20689		984.5	0.00472	808.8	0.03565	984.5	0	758.8	0.07416																													980	0	0.00565
					990	0	752	0.20558		985	0.00472	809	0.03526	985	0	759	0.07362																													980.5	0	0.00565
					990.5	0	752.2	0.20426		985.5	0.00472	809.2	0.03487	985.5	0	759.2	0.07313																													981	0	0.00565
					991	0	752.4	0.20295		986	0.00472	809.4	0.03448	986	0	759.4	0.07263																													981.5	0	0.00565
					991.5	0	752.6	0.20163		986.5	0.00472	809.6	0.03407	986.5	0	759.6	0.07214																													982	0	0.00565
					992	0	752.8	0.20038		987	0.00472	809.8	0.03371	987	0	759.8	0.07163																													982.5	0	0.00565
					992.5	0	753	0.19907		987.5	0.00472	810	0.03339	987.5	0	760	0.07113																													983	0	0.00565
					993	0	753.2	0.19782		988	0.00472	810.2	0.0331	988	0	760.2	0.07061																													983.5	0	0.00565
					993.5	0	753.4	0.19657		988.5	0.00472	810.4	0.03285	988.5	0	760.4	0.07005																													984	0	0.00565
					994	0	753.6	0.19533		989	0.00472	810.6	0.03271	989	0	760.6	0.06946																													984.5	0	0.00565
					994.5	0	753.8	0.19408		989.5	0.00472	810.8	0.03262	989.5	0	760.8	0.06888																													985	0	0.00565
					995	0	754	0.19283		990	0.00472	811	0.03258	990	0	761	0.06831																													985.5	0	0.00565
					995.5	0	754.2	0.19159		990.5	0.00472	811.2	0.03258	990.5	0	761.2	0.06774																													986	0	0.00565
					996	0	754.4	0.19034		991	0.00472	811.4	0.0326	991	0	761.4	0.06717																													986.5	0	0.00565
					996.5	0	754.6	0.18909		991.5	0.00472	811.6	0.03265	991.5	0	761.6	0.06661																													987	0	0.00565
					997	0	754.8	0.18778		992	0.00472	811.8	0.03274	992	0	761.8	0.06601																													987.5	0	0.00565
					997.5	0	755	0.18653		992.5	0.00472	812	0.03282	992.5	0	762	0.06544																													988	0	0.00565
					998	0	755.2	0.18522		993	0.00472	812.2	0.03294	993	0	762.2	0.06487																													988.5	0	0.00565
					998.5	0	755.4	0.18397		993.5	0.00472	812.4	0.03305	993.5	0	762.4	0.06429																													989	0	0.00565
					999	0	755.6	0.18265		994	0.00472	812.6	0.03305	994	0	762.6	0.06372																													989.5	0	0.00565
					999.5	0	755.8	0.18141		994.5	0.00472	812.8	0.03302	994.5	0	762.8	0.06317																													990	0	0.00565
					1000	0	756	0.18016		995	0.00472	813	0.03294	995	0	763	0.06261																													990.5	0	0.00565
					1000.5	0	756.2	0.17885		995.5	0.00472	813.2	0.03289	995.5	0	763.2	0.06207																													991	0	0.00565
					1001	0	756.4	0.1776		996	0.00472	813.4	0.0328	996	0	763.4	0.06151																													991.5	0	0.00565
					1001.5	0	756.6	0.17635		996.5	0.00472	813.6	0.03269	996.5	0	763.6	0.06096																													992	0	0.00565
					1002	0	756.8	0.17504		997	0.00472	813.8	0.03258	997	0	763.8	0.06042																													992.5	0	0.00565
					1002.5	0	757	0.17379		997.5	0.00472	814	0.03238	997.5	0	764	0.05989																													993	0	0.00565
					1003	0	757.2	0.17254		998	0.00472	814.2	0.03219	998	0	764.2	0.0594																													993.5	0	0.00565
					1003.5	0	757.4	0.1713		998.5	0.00472	814.4	0.03199	998.5	0	764.4	0.05893																													994	0	0.00565
					1004	0	757.6	0.17005		999	0.00472	814.6	0.03178	999	0	764.6	0.05848																													994.5	0	0.00565
					1004.5	0	757.8	0.1688		999.5	0.00472	814.8	0.03155	999.5	0	764.8	0.058																													995	0	0.00565
					1005	0	758	0.16763		1000	0.00472	815	0.03126	1000	0	765	0.05755																													995.5	0	0.00565
					1005.5	0	758.2	0.16638		1000.5	0.00472	815.2	0.03103	1000.5	0	765.2	0.05707																													996	0	0.00565
					1006	0	758.4	0.1652		1001	0.00472	815.4	0.03077	1001	0	765.4	0.05658																													996.5	0	0.00565
					1006.5	0	758.6	0.16402		1001.5	0.00472	815.6	0.03055	1001.5	0	765.6	0.05606																													997	0	0.00565
					1007	0	758.8	0.16278		1002	0.00472	815.8	0.03034	1002	0	765.8	0.05557																													997.5	0	0.00565
					1007.5	0	759	0.1616		1002.5	0.00472	816	0.03017	1002.5	0	766	0.05504																													998	0	0.00565
					1008	0	759.2	0.16042		1003	0.00472	816.2	0.02995	1003	0	766.2	0.05449																													998.5	0	0.00565
					1008.5	0	759.4	0.15918		1003.5	0.00472	816.4	0.02975	1003.5	0	766.4	0.05397																													999	0	0.00565
					1009	0	759.6	0.15807		1004	0.00472	816.6	0.02959	1004	0	766.6	0.05346																													999.5	0	0.00565
					1009.5	0	759.8	0.15689		1004.5	0.00472	816.8	0.02947	1004.5	0	766.8	0.05296																													1000	0	0.00565
					1010	0	760	0.15578		1005	0.00472	817	0.02941	1005	0	767	0.05249																													1000.5	0	0.00565
					1010.5	0	760.2	0.15461		1005.5	0.00472	817.2	0.02935	1005.5	0	767.2	0.05207																													1001	0	0.00565
					1011	0	760.4	0.1535		1006	0.00472	817.4	0.02929	1006	0	767.4	0.05164																													1001.5	0	0.00565
					1011.5	0	760.6	0.15232		1006.5	0.00472	817.6	0.02925	1006.5	0	767.6	0.05121																													1002	0	0.00565
					1012	0	760.8	0.15121		1007	0.00472	817.8	0.02923	1007	0	767.8	0.0508																													1002.5	0	0.00565
					1012.5	0	761	0.1501		1007.5	0.00472	818	0.02918	1007.5	0	768	0.0504																													1003	0	0.00565
					1013	0	761.2	0.14907		1008	0.00472	818.2	0.02917	1008	0	768.2	0.05004																													1003.5	0	0.00565
					1013.5	0	761.4	0.14803		1008.5	0.00472	818.4	0.02911	1008.5	0	768.4	0.04969																													1004	0	0.00565
					1014	0	761.6	0.14692		1009	0.00472	818.6	0.0291	1009	0	768.6	0.04935																													1004.5	0	0.00565
					1014.5	0	761.8	0.14595		1009.5	0.00472	818.8	0.02912	1009.5	0	768.8	0.04901																													1005	0	0.00565
					1015	0	762	0.14491		1010	0.00472	819	0.02916	1010	0	769	0.04869																													1005.5	0	0.00565
					1015.5	0	762.2	0.14394		1010.5	0.00472	819.2	0.02919	1010.5	0	769.2	0.04838																													1006	0	0.00565
					1016	0	762.4	0.1429		1011	0.00472	819.4	0.02928	1011	0	769.4	0.04806																													1006.5	0	0.00565
					1016.5	0	762.6	0.14193		1011.5	0.00472	819.6	0.02935	1011.5	0	769.6	0.04776																													1007	0	0.00565
					1017	0	762.8	0.14096		1012	0.00472	819.8	0.02945	1012	0	769.8	0.04744																													1007.5	0	0.00565
					1017.5	0	763	0.13999		1012.5	0.00472	820	0.02956	1012.5	0	770	0.04712																													1008	0	0.00565
					1018	0	763.2	0.13902		1013	0.00472	820.2	0.02965	1013	0	770.2	0.04676																													1008.5	0	0.00565
					1018.5	0	763.4	0.13812		1013.5	0.00472	820.4	0.02982	1013.5	0	770.4	0.04638																													1009	0	0.00565
					1019	0	763.6	0.13715		1014	0.00472	820.6	0.02996	1014	0	770.6	0.04601																													1009.5	0	0.00565
					1019.5	0	763.8	0.13625		1014.5	0.00472	820.8	0.03008	1014.5	0	770.8	0.04565																													1010	0	0.00565
					1020	0	764	0.13528		1015	0.00472	821	0.03019	1015	0	771	0.0453																													1010.5	0	0.00565
					1020.5	0	764.2	0.13438		1015.5	0.00472	821.2	0.03034	1015.5	0	771.2	0.0449																													1011	0	0.00565
					1021	0	764.4	0.13348		1016	0.00472	821.4	0.03044	1016	0	771.4	0.04452																													1011.5	0	0.00565
					1021.5	0	764.6	0.13265		1016.5	0.00472	821.6	0.03052	1016.5	0	771.6	0.04417																													1012	0	0.00565
					1022	0	764.8	0.13175		1017	0.00472	821.8	0.0305	1017	0	771.8	0.04381																													1012.5	0	0.00565
					1022.5	0	765	0.13092		1017.5	0.00472	822	0.03042	1017.5	0	772	0.04349																													1013	0	0.00565
					1023	0	765.2	0.13002		1018	0.00472	822.2	0.03032	1018	0	772.2	0.04313																													1013.5	0	0.00565
					1023.5	0	765.4	0.12919		1018.5	0.00472	822.4	0.03016	1018.5	0	772.4	0.04277																													1014	0	0.00565
					1024	0	765.6	0.12843		1019	0.00472	822.6	0.02998	1019	0	772.6	0.0424																													1014.5	0	0.00565
					1024.5	0	765.8	0.1276		1019.5	0.00472	822.8	0.02988	1019.5	0	772.8	0.04203																													1015	0	0.00565
					1025	0	766	0.12677		1020	0.00472	823	0.02983	1020	0	773	0.04166																													1015.5	0	0.00565
					1025.5	0	766.2	0.12593		1020.5	0.00472	823.2	0.02982	1020.5	0	773.2	0.04129																													1016	0	0.00565
					1026	0	766.4	0.1251		1021	0.00472	823.4	0.02979	1021	0	773.4	0.04091																													1016.5	0	0.00565
					1026.5	0	766.6	0.12434		1021.5	0.00472	823.6	0.0298	1021.5	0	773.6	0.04054																													1017	0	0.00565
					1027	0	766.8	0.12358		1022	0.00472	823.8	0.02982	1022	0	773.8	0.04013																													1017.5	0	0.00565
					1027.5	0	767	0.12275		1022.5	0.00472	824	0.02981	1022.5	0	774	0.03965																													1018	0	0.00565
					1028	0	767.2	0.12199		1023	0.00472	824.2	0.02986	1023	0	774.2	0.03916																													1018.5	0	0.00565
					1028.5	0	767.4	0.12123		1023.5	0.00472	824.4	0.02989	1023.5	0	774.4	0.03866																													1019	0	0.00565
					1029	0	767.6	0.12039		1024	0.00472	824.6	0.0299	1024	0	774.6	0.03813																													1019.5	0	0.00565
					1029.5	0	767.8	0.11963		1024.5	0.00472	824.8	0.02985	1024.5	0	774.8	0.03757																													1020	0	0.00565
					1030	0	768	0.1188		1025	0.00472	825	0.02981	1025	0	775	0.03699																													1020.5	0	0.00565
					1030.5	0	768.2	0.11804		1025.5	0.00472	825.2	0.02982	1025.5	0	775.2	0.03641																													1021	0	0.00565
					1031	0	768.4	0.11721		1026	0.00472	825.4	0.02984	1026	0	775.4	0.03584																													1021.5	0	0.00565
					1031.5	0	768.6	0.11645		1026.5	0.00472	825.6	0.02988	1026.5	0	775.6	0.03521																													1022	0	0.00565
					1032	0	768.8	0.11562		1027	0.00472	825.8	0.02993	1027	0	775.8	0.03464																													1022.5	0	0.00565
					1032.5	0	769	0.11485		1027.5	0.00472	826	0.02996	1027.5	0	776	0.03408																													1023	0	0.00565
					1033	0	769.2	0.11409		1028	0.00472	826.2	0.02999	1028	0	776.2	0.03354																													1023.5	0	0.00565
					1033.5	0	769.4	0.11333		1028.5	0.00472	826.4	0.03009	1028.5	0	776.4	0.03305																													1024	0	0.00565
					1034	0	769.6	0.11257		1029	0.00472	826.6	0.03014	1029	0	776.6	0.0326																													1024.5	0	0.00565
					1034.5	0	769.8	0.11181		1029.5	0.00472	826.8	0.03019	1029.5	0	776.8	0.03214																													1025	0	0.00565
					1035	0	770	0.11104		1030	0.00472	827	0.0302	1030	0	777	0.0317																													1025.5	0	0.00565
					1035.5	0	770.2	0.11028		1030.5	0.00472	827.2	0.03011	1030.5	0	777.2	0.03127																													1026	0	0.00565
					1036	0	770.4	0.10952		1031	0.00472	827.4	0.03001	1031	0	777.4	0.03083																													1026.5	0	0.00565
					1036.5	0	770.6	0.10876		1031.5	0.00472	827.6	0.0299	1031.5	0	777.6	0.03042																													1027	0	0.00565
					1037	0	770.8	0.108		1032	0.00472	827.8	0.02975	1032	0	777.8	0.03008																													1027.5	0	0.00565
					1037.5	0	771	0.1073		1032.5	0.00472	828	0.02954	1032.5	0	778	0.02972																													1028	0	0.00565
					1038	0	771.2	0.10654		1033	0.00472	828.2	0.02929	1033	0	778.2	0.02943																													1028.5	0	0.00565
					1038.5	0	771.4	0.10578		1033.5	0.00472	828.4	0.02902	1033.5	0	778.4	0.02915																													1029	0	0.00565
					1039	0	771.6	0.10502		1034	0.00472	828.6	0.02882	1034	0	778.6	0.02894																													1029.5	0	0.00565
					1039.5	0	771.8	0.10433		1034.5	0.00472	828.8	0.02858	1034.5	0	778.8	0.02873																													1030	0	0.00565
					1040	0	772	0.10357		1035	0.00472	829	0.02833	1035	0	779	0.02852																													1030.5	0	0.00565
					1040.5	0	772.2	0.1028		1035.5	0.00472	829.2	0.02807	1035.5	0	779.2	0.02829																													1031	0	0.00565
					1041	0	772.4	0.10211		1036	0.00472	829.4	0.02783	1036	0	779.4	0.0281																													1031.5	0	0.00565
					1041.5	0	772.6	0.10135		1036.5	0.00472	829.6	0.02755	1036.5	0	779.6	0.02793																													1032	0	0.00565
					1042	0	772.8	0.10066		1037	0.00472	829.8	0.02728	1037	0	779.8	0.02774																													1032.5	0	0.00565
					1042.5	0	773	0.09996		1037.5	0.00472	830	0.02699	1037.5	0	780	0.02757																													1033	0	0.00565
					1043	0	773.2	0.0992		1038	0.00472	830.2	0.02665	1038	0	780.2	0.02739																													1033.5	0	0.00565
					1043.5	0	773.4	0.09851		1038.5	0.00472	830.4	0.02628	1038.5	0	780.4	0.0272																													1034	0	0.00565
					1044	0	773.6	0.09775		1039	0.00472	830.6	0.02587	1039	0	780.6	0.02703																													1034.5	0	0.00565
					1044.5	0	773.8	0.09706		1039.5	0.00472	830.8	0.02545	1039.5	0	780.8	0.02684																													1035	0	0.00565
					1045	0	774	0.09629		1040	0.00472	831	0.025	1040	0	781	0.02665																													1035.5	0	0.00565
					1045.5	0	774.2	0.0956		1040.5	0.00472	831.2	0.02447	1040.5	0	781.2	0.02646																													1036	0	0.00565
					1046	0	774.4	0.09491		1041	0.00472	831.4	0.0239	1041	0	781.4	0.02629																													1036.5	0	0.00565
					1046.5	0	774.6	0.09422		1041.5	0.00472	831.6	0.02335	1041.5	0	781.6	0.02612																													1037	0	0.00565
					1047	0	774.8	0.09352		1042	0.00472	831.8	0.02278	1042	0	781.8	0.02593																													1037.5	0	0.00565
					1047.5	0	775	0.09283		1042.5	0.00472	832	0.02228	1042.5	0	782	0.02572																													1038	0	0.00565
					1048	0	775.2	0.09214		1043	0.00472	832.2	0.02182	1043	0	782.2	0.02551																													1038.5	0	0.00565
					1048.5	0	775.4	0.09151		1043.5	0.00472	832.4	0.02137	1043.5	0	782.4	0.02529																													1039	-0.00565	0.00565
					1049	0	775.6	0.09082		1044	0.00472	832.6	0.02097	1044	0	782.6	0.02503																													1039.5	0	0.00565
					1049.5	0	775.8	0.09013		1044.5	0.00472	832.8	0.02061	1044.5	0	782.8	0.02477																													1040	0	0.00565
					1050	0	776	0.08951		1045	0.00472	833	0.02025	1045	0	783	0.02449																													1040.5	0	0.00565
					1050.5	0	776.2	0.08881		1045.5	0.00472	833.2	0.01987	1045.5	0	783.2	0.02419																													1041	0	0.00565
					1051	0	776.4	0.08819		1046	0.00472	833.4	0.01952	1046	0	783.4	0.02386																													1041.5	0	0.00565
					1051.5	0	776.6	0.08757		1046.5	0.00472	833.6	0.0192	1046.5	0	783.6	0.02352																													1042	0	0.00565
					1052	0	776.8	0.08694		1047	0.00472	833.8	0.01884	1047	0	783.8	0.02314																													1042.5	0	0.00565
					1052.5	0	777	0.08625		1047.5	0.00472	834	0.0185	1047.5	0	784	0.02279																													1043	0	0.00565
					1053	0	777.2	0.08563		1048	0.00472	834.2	0.01817	1048	0	784.2	0.02246																													1043.5	0	0.00565
					1053.5	0	777.4	0.085		1048.5	0.00472	834.4	0.01785	1048.5	0	784.4	0.02211																													1044	0	0.00565
					1054	0	777.6	0.08438		1049	0.00472	834.6	0.01751	1049	0	784.6	0.02173																													1044.5	0	0.00565
					1054.5	0	777.8	0.08376		1049.5	0.00472	834.8	0.01719	1049.5	0	784.8	0.02134																													1045	0	0.00565
					1055	0	778	0.0832		1050	0.00472	835	0.01688	1050	0	785	0.02093																													1045.5	0	0.00565
					1055.5	0	778.2	0.08258		1050.5	0.00472	835.2	0.01661	1050.5	0	785.2	0.02051																													1046	0	0.00565
					1056	0	778.4	0.08196		1051	0.00472	835.4	0.01635	1051	0	785.4	0.02013																													1046.5	0	0.00565
					1056.5	0	778.6	0.0814		1051.5	0.00472	835.6	0.01608	1051.5	0	785.6	0.01973																													1047	0	0.00565
					1057	0	778.8	0.08078		1052	0.00472	835.8	0.01582	1052	0	785.8	0.01941																													1047.5	0	0.00565
					1057.5	0	779	0.08023		1052.5	0.00472	836	0.01555	1052.5	0	786	0.01906																													1048	0	0.00565
					1058	0	779.2	0.0796		1053	0.00472	836.2	0.01529	1053	0	786.2	0.01867																													1048.5	0	0.00565
					1058.5	0	779.4	0.07905		1053.5	0.00472	836.4	0.015	1053.5	0	786.4	0.01829																													1049	0	0.00565
					1059	0	779.6	0.07849		1054	0.00472	836.6	0.01467	1054	0	786.6	0.01788																													1049.5	0	0.00565
					1059.5	0	779.8	0.07794		1054.5	0.00472	836.8	0.01436	1054.5	0	786.8	0.01743																													1050	0	0.00565
					1060	0	780	0.07746		1055	0.00472	837	0.014	1055	0	787	0.01698																													1050.5	0	0.00565
					1060.5	0	780.2	0.0769		1055.5	0.00472	837.2	0.0136	1055.5	0	787.2	0.01655																													1051	0	0.00565
					1061	0	780.4	0.07642		1056	0.00472	837.4	0.01326	1056	0	787.4	0.01614																													1051.5	0	0.00565
					1061.5	0	780.6	0.07586		1056.5	0.00472	837.6	0.01294	1056.5	0	787.6	0.01575																													1052	0	0.00565
					1062	0	780.8	0.07531		1057	0.00472	837.8	0.01261	1057	0	787.8	0.01536																													1052.5	0	0.00565
					1062.5	0	781	0.07482		1057.5	0.00472	838	0.01231	1057.5	0	788	0.01498																													1053	0	0.00565
					1063	0	781.2	0.07427		1058	0.00472	838.2	0.01207	1058	0	788.2	0.01462																													1053.5	0	0.00565
					1063.5	0	781.4	0.07379		1058.5	0.00472	838.4	0.01191	1058.5	0	788.4	0.01425																													1054	0	0.00565
					1064	0	781.6	0.0733		1059	0.00472	838.6	0.01179	1059	0	788.6	0.01391																													1054.5	0	0.00565
					1064.5	0	781.8	0.07275		1059.5	0.00472	838.8	0.01161	1059.5	0	788.8	0.01356																													1055	0	0.00565
					1065	0	782	0.07226		1060	0.00472	839	0.01144	1060	0	789	0.01317																													1055.5	0	0.00565
					1065.5	0	782.2	0.07178		1060.5	0.00472	839.2	0.01122	1060.5	0	789.2	0.01282																													1056	0	0.00565
					1066	0	782.4	0.07122		1061	0.00472	839.4	0.01101	1061	0	789.4	0.01247																													1056.5	0	0.00565
					1066.5	0	782.6	0.07074		1061.5	0.00472	839.6	0.01079	1061.5	0	789.6	0.01214																													1057	0	0.00565
					1067	0	782.8	0.07021		1062	0.00472	839.8	0.01059	1062	0	789.8	0.01181																													1057.5	0	0.00565
					1067.5	0	783	0.0697		1062.5	0.00472	840	0.0104	1062.5	0	790	0.01149																													1058	0	0.00565
					1068	0	783.2	0.0692		1063	0.00472	840.2	0.0102	1063	0	790.2	0.01115																													1058.5	0	0.00565
					1068.5	0	783.4	0.0687		1063.5	0.00472	840.4	0.01003	1063.5	0	790.4	0.0108																													1059	0	0.00565
					1069	0	783.6	0.06819		1064	0.00472	840.6	0.00984	1064	0	790.6	0.01046																													1059.5	0	0.00565
					1069.5	0	783.8	0.06768		1064.5	0.00472	840.8	0.00966	1064.5	0	790.8	0.01009																													1060	0	0.00565
					1070	0	784	0.06718		1065	0.00472	841	0.00948	1065	0	791	0.00974																													1060.5	0	0.00565
					1070.5	0	784.2	0.06667		1065.5	0.00472	841.2	0.00931	1065.5	0	791.2	0.0094																													1061	0	0.00565
					1071	0	784.4	0.06617		1066	0.00472	841.4	0.00921	1066	0	791.4	0.00904																													1061.5	0	0.00565
					1071.5	0	784.6	0.06568		1066.5	0.00472	841.6	0.00912	1066.5	0	791.6	0.00868																													1062	0	0.00565
					1072	0	784.8	0.06518		1067	0.00472	841.8	0.00901	1067	0	791.8	0.00831																													1062.5	0	0.00565
					1072.5	0	785	0.0647		1067.5	0.00472	842	0.00893	1067.5	0	792	0.00795																													1063	0	0.00565
					1073	0	785.2	0.06424		1068	0.00472	842.2	0.00888	1068	0	792.2	0.00757																													1063.5	0	0.00565
					1073.5	0	785.4	0.06378		1068.5	0.00472	842.4	0.00886	1068.5	0	792.4	0.00718																													1064	0	0.00565
					1074	0	785.6	0.06333		1069	0.00472	842.6	0.00885	1069	0	792.6	0.00678																													1064.5	0	0.00565
					1074.5	0	785.8	0.06286		1069.5	0.00472	842.8	0.00884	1069.5	0	792.8	0.00641																													1065	0	0.00565
					1075	0	786	0.06241		1070	0.00472	843	0.0088	1070	0	793	0.00607																													1065.5	0	0.00565
					1075.5	0	786.2	0.06196		1070.5	0.00472	843.2	0.00875	1070.5	0	793.2	0.00573																													1066	0	0.00565
					1076	0	786.4	0.06152		1071	0.00472	843.4	0.00868	1071	0	793.4	0.0054																													1066.5	0	0.00565
					1076.5	0	786.6	0.06109		1071.5	0.00472	843.6	0.00862	1071.5	0	793.6	0.00511																													1067	0	0.00565
					1077	0	786.8	0.06068		1072	0.00472	843.8	0.00855	1072	0	793.8	0.00484																													1067.5	0	0.00565
					1077.5	0	787	0.06027		1072.5	0.00472	844	0.00847	1072.5	0	794	0.00459																													1068	0	0.00565
					1078	0	787.2	0.05987		1073	0.00472	844.2	0.00839	1073	0	794.2	0.00432																													1068.5	0	0.00565
					1078.5	0	787.4	0.05946		1073.5	0.00472	844.4	0.00831	1073.5	0	794.4	0.00404																													1069	0	0.00565
					1079	0	787.6	0.05907		1074	0.00472	844.6	0.00821	1074	0	794.6	0.00378																													1069.5	0	0.00565
					1079.5	0	787.8	0.05867		1074.5	0.00472	844.8	0.00808	1074.5	0	794.8	0.00355																													1070	0	0.00565
					1080	0	788	0.05828		1075	0.00472	845	0.00791	1075	0	795	0.00333																													1070.5	0	0.00565
					1080.5	0	788.2	0.05788		1075.5	0.00472	845.2	0.00773	1075.5	0	795.2	0.0031																													1071	0	0.00565
					1081	0	788.4	0.0575		1076	0.00472	845.4	0.00753	1076	0	795.4	0.00288																													1071.5	0	0.00565
					1081.5	0	788.6	0.05711		1076.5	0.00472	845.6	0.00733	1076.5	0	795.6	0.00266																													1072	0	0.00565
					1082	0	788.8	0.05673		1077	0.00472	845.8	0.00711	1077	0	795.8	0.00246																													1072.5	0	0.00565
					1082.5	0	789	0.05635		1077.5	0.00472	846	0.00688	1077.5	0	796	0.00226																													1073	0	0.00565
					1083	0	789.2	0.05597		1078	0.00472	846.2	0.00664	1078	0	796.2	0.00207																													1073.5	0	0.00565
					1083.5	0	789.4	0.05559		1078.5	0.00472	846.4	0.00639	1078.5	0	796.4	0.00189																													1074	0	0.00565
					1084	0	789.6	0.05521		1079	0.00472	846.6	0.00613	1079	0	796.6	0.00171																													1074.5	0	0.00565
					1084.5	0	789.8	0.05484		1079.5	0.00472	846.8	0.00586	1079.5	0	796.8	0.00155																													1075	0	0.00565
					1085	0	790	0.05446		1080	0.00472	847	0.00557	1080	0	797	0.00139																													1075.5	0	0.00565
					1085.5	0	790.2	0.0541		1080.5	0.00472	847.2	0.00528	1080.5	0	797.2	0.00124																													1076	0	0.00565
					1086	0	790.4	0.05375		1081	0.00472	847.4	0.00497	1081	0	797.4	0.0011																													1076.5	0	0.00565
					1086.5	0	790.6	0.0534		1081.5	0.00472	847.6	0.00466	1081.5	0	797.6	0.000964736																													1077	0	0.00565
					1087	0	790.8	0.05306		1082	0.00472	847.8	0.00433	1082	0	797.8	0.000839641																													1077.5	0	0.00565
					1087.5	0	791	0.05273		1082.5	0.00472	848	0.00399	1082.5	0	798	0.000722667																													1078	0	0.00565
					1088	0	791.2	0.05238		1083	0.00472	848.2	0.00364	1083	0	798.2	0.000613822																													1078.5	0	0.00565
					1088.5	0	791.4	0.05203		1083.5	0.00472	848.4	0.00328	1083.5	0	798.4	0.000513112																													1079	0	0.00565
					1089	0	791.6	0.05167		1084	0.00472	848.6	0.00291	1084	0	798.6	0.000420523																													1079.5	0	0.00565
					1089.5	0	791.8	0.0513		1084.5	0.00472	848.8	0.00253	1084.5	0	798.8	0.000336063																													1080	0	0.00565
					1090	0	792	0.05093		1085	0.00472	849	0.00213	1085	0	799	0.000259732																													1080.5	0	0.00565
					1090.5	0	792.2	0.05056		1085.5	0.00472	849.2	0.00173	1085.5	0	799.2	0.000191529																													1081	0	0.00565
					1091	0	792.4	0.0502		1086	0.00472	849.4	0.00131	1086	0	799.4	0.000131454																													1081.5	0	0.00565
					1091.5	0	792.6	0.04982		1086.5	0.00472	849.6	0.000885906	1086.5	0	799.6	7.95075e-05																													1082	0	0.00565
					1092	0	792.8	0.04944		1087	0.00472	849.8	0.00044845	1087	0	799.8	3.56896e-05																													1082.5	0	0.00565
					1092.5	0	793	0.04905		1087.5	0.00472	850	0	1087.5	0	800	0																													1083	0	0.00565
					1093	0	793.2	0.04866		1088	0.00472		--	1088	0		--																													1083.5	0	0.00565
					1093.5	0	793.4	0.04828		1088.5	0.00472		--	1088.5	0		--																													1084	0	0.00565
					1094	0	793.6	0.0479		1089	0.00472		--	1089	0		--																													1084.5	0	0.00565
					1094.5	0	793.8	0.04754		1089.5	0.00472		--	1089.5	0		--																													1085	0	0.00565
					1095	0	794	0.04718		1090	0.00472		--	1090	0		--																													1085.5	0	0.00565
					1095.5	0	794.2	0.04684		1090.5	0.00472		--	1090.5	0		--																													1086	0	0.00565
					1096	0	794.4	0.0465		1091	0.00472		--	1091	0		--																													1086.5	0	0.00565
					1096.5	0	794.6	0.04616		1091.5	0.00472		--	1091.5	0		--																													1087	0	0.00565
					1097	0	794.8	0.04583		1092	0.00472		--	1092	0		--																													1087.5	0	0.00565
					1097.5	0	795	0.0455		1092.5	0.00472		--	1092.5	0		--																													1088	0	0.00565
					1098	0	795.2	0.04518		1093	0.00472		--	1093	0		--																													1088.5	0	0.00565
					1098.5	0	795.4	0.04486		1093.5	0.00472		--	1093.5	0		--																													1089	0	0.00565
					1099	0	795.6	0.04456		1094	0.00472		--	1094	0		--																													1089.5	0	0.00565
					1099.5	0	795.8	0.04426		1094.5	0.00472		--	1094.5	0		--																													1090	0	0.00565
					1100	0	796	0.04396		1095	0.00472		--	1095	0		--																													1090.5	0	0.00565
					--	--	796.2	0.04368		1095.5	0.00472		--	1095.5	0																															1091	0	0.00565
					--	--	796.4	0.04339		1096	0.00472		--	1096	0																															1091.5	0	0.00565
					--	--	796.6	0.04311		1096.5	0.00472		--	1096.5	0																															1092	0	0.00565
					--	--	796.8	0.04282		1097	0.00472		--	1097	0																															1092.5	0	0.00565
					--	--	797	0.04254		1097.5	0.00472		--	1097.5	0																															1093	0	0.00565
					--	--	797.2	0.04226		1098	0.00472		--	1098	0																															1093.5	0	0.00565
					--	--	797.4	0.042		1098.5	0.00472		--	1098.5	0																															1094	0	0.00565
					--	--	797.6	0.04174		1099	0.00472		--	1099	0																															1094.5	0	0.00565
					--	--	797.8	0.04149		1099.5	0.00472		--	1099.5	0																															1095	0	0.00565
					--	--	798	0.04125		1100	0.00472		--	1100	0																															1095.5	0	0.00565
					--	--	798.2	0.04101																																						1096	0	0.00565
					--	--	798.4	0.04078																																						1096.5	0	0.00565
					--	--	798.6	0.04055																																						1097	0	0.00565
					--	--	798.8	0.04032																																						1097.5	0	0.00565
					--	--	799	0.0401																																						1098	0	0.00565
					--	--	799.2	0.03989																																						1098.5	0	0.00565
					--	--	799.4	0.03968																																						1099	0	0.00565
					--	--	799.6	0.03947																																						1099.5	0	0.00565
					--	--	799.8	0.03926																																						1100	0	0.00565
					--	--	800	0.03906																																							0	0
					--	--	800.2	0.03885																																							0	0
					--	--	800.4	0.03865																																							0	0
					--	--	800.6	0.03844																																							0	0
					--	--	800.8	0.03824																																							0	0
					--	--	801	0.03804																																							0	0
					--	--	801.2	0.03784																																							0	0
					--	--	801.4	0.03763																																							0	0
					--	--	801.6	0.03743																																							0	0
					--	--	801.8	0.03722																																							0	0
					--	--	802	0.03702																																							0	0
					--	--	802.2	0.03682																																							0	0
					--	--	802.4	0.03661																																							0	0
					--	--	802.6	0.03641																																							0	0
					--	--	802.8	0.0362																																							0	0
					--	--	803	0.036																																							0	0
					--	--	803.2	0.03579																																							0	0
					--	--	803.4	0.03558																																							0	0
					--	--	803.6	0.03537																																							0	0
					--	--	803.8	0.03516																																							0	0
					--	--	804	0.03495																																							0	0
					--	--	804.2	0.03475																																							0	0
					--	--	804.4	0.03457																																							0	0
					--	--	804.6	0.03438																																							0	0
					--	--	804.8	0.03419																																							0	0
					--	--	805	0.03401																																							0	0
					--	--	805.2	0.03383																																							0	0
					--	--	805.4	0.03363																																							0	0
					--	--	805.6	0.03344																																							0	0
					--	--	805.8	0.03324																																							0	0
					--	--	806	0.03303																																							0	0
					--	--	806.2	0.03283																																							0	0
					--	--	806.4	0.03263																																							0	0
					--	--	806.6	0.03242																																							0	0
					--	--	806.8	0.03223																																							0	0
					--	--	807	0.03202																																							0	0
					--	--	807.2	0.03183																																							0	0
					--	--	807.4	0.03164																																							0	0
					--	--	807.6	0.03146																																							0	0
					--	--	807.8	0.03128																																							0	0
					--	--	808	0.0311																																							0	0
					--	--	808.2	0.03092																																							0	0
					--	--	808.4	0.03074																																							0	0
					--	--	808.6	0.03056																																							0	0
					--	--	808.8	0.03038																																							0	0
					--	--	809	0.0302																																							0	0
					--	--	809.2	0.03004																																							0	0
					--	--	809.4	0.02988																																							0	0
					--	--	809.6	0.02973																																							0	0
					--	--	809.8	0.02958																																							0	0
					--	--	810	0.02943																																							0	0
					--	--	810.2	0.02929																																							0	0
					--	--	810.4	0.02914																																							0	0
					--	--	810.6	0.02898																																							0	0
					--	--	810.8	0.02883																																							0	0
					--	--	811	0.02869																																							0	0
					--	--	811.2	0.02856																																							0	0
					--	--	811.4	0.02842																																								0
					--	--	811.6	0.02829
					--	--	811.8	0.02817
					--	--	812	0.02804
					--	--	812.2	0.02791
					--	--	812.4	0.02779
					--	--	812.6	0.02767
					--	--	812.8	0.02755
					--	--	813	0.02744
					--	--	813.2	0.02733
					--	--	813.4	0.02722
					--	--	813.6	0.02711
					--	--	813.8	0.027
					--	--	814	0.02689
					--	--	814.2	0.02678
					--	--	814.4	0.02666
					--	--	814.6	0.02655
					--	--	814.8	0.02644
					--	--	815	0.02632
					--	--	815.2	0.0262
					--	--	815.4	0.02608
					--	--	815.6	0.02597
					--	--	815.8	0.02586
					--	--	816	0.02575
					--	--	816.2	0.02564
					--	--	816.4	0.02554
					--	--	816.6	0.02543
					--	--	816.8	0.02532
					--	--	817	0.0252
					--	--	817.2	0.02509
					--	--	817.4	0.02496
					--	--	817.6	0.02484
					--	--	817.8	0.02473
					--	--	818	0.02461
					--	--	818.2	0.0245
					--	--	818.4	0.02438
					--	--	818.6	0.02426
					--	--	818.8	0.02414
					--	--	819	0.02401
					--	--	819.2	0.02389
					--	--	819.4	0.02376
					--	--	819.6	0.02362
					--	--	819.8	0.02349
					--	--	820	0.02337
					--	--	820.2	0.02324
					--	--	820.4	0.02312
					--	--	820.6	0.02301
					--	--	820.8	0.0229
					--	--	821	0.02279
					--	--	821.2	0.02268
					--	--	821.4	0.02256
					--	--	821.6	0.02245
					--	--	821.8	0.02234
					--	--	822	0.02222
					--	--	822.2	0.0221
					--	--	822.4	0.02198
					--	--	822.6	0.02186
					--	--	822.8	0.02173
					--	--	823	0.0216
					--	--	823.2	0.02147
					--	--	823.4	0.02135
					--	--	823.6	0.02122
					--	--	823.8	0.02109
					--	--	824	0.02096
					--	--	824.2	0.02083
					--	--	824.4	0.0207
					--	--	824.6	0.02057
					--	--	824.8	0.02044
					--	--	825	0.02031
					--	--	825.2	0.02018
					--	--	825.4	0.02005
					--	--	825.6	0.01992
					--	--	825.8	0.01979
					--	--	826	0.01965
					--	--	826.2	0.01951
					--	--	826.4	0.01937
					--	--	826.6	0.01922
					--	--	826.8	0.01907
					--	--	827	0.01893
					--	--	827.2	0.01879
					--	--	827.4	0.01866
					--	--	827.6	0.01852
					--	--	827.8	0.01838
					--	--	828	0.01825
					--	--	828.2	0.01811
					--	--	828.4	0.01798
					--	--	828.6	0.01785
					--	--	828.8	0.01772
					--	--	829	0.0176
					--	--	829.2	0.01748
					--	--	829.4	0.01736
					--	--	829.6	0.01725
					--	--	829.8	0.01713
					--	--	830	0.01701
					--	--	830.2	0.0169
					--	--	830.4	0.01679
					--	--	830.6	0.01668
					--	--	830.8	0.01658
					--	--	831	0.01649
					--	--	831.2	0.01639
					--	--	831.4	0.0163
					--	--	831.6	0.0162
					--	--	831.8	0.0161
					--	--	832	0.01601
					--	--	832.2	0.01592
					--	--	832.4	0.01583
					--	--	832.6	0.01574
					--	--	832.8	0.01566
					--	--	833	0.01558
					--	--	833.2	0.01549
					--	--	833.4	0.01541
					--	--	833.6	0.01532
					--	--	833.8	0.01524
					--	--	834	0.01516
					--	--	834.2	0.01508
					--	--	834.4	0.01498
					--	--	834.6	0.01489
					--	--	834.8	0.01479
					--	--	835	0.0147
					--	--	835.2	0.0146
					--	--	835.4	0.0145
					--	--	835.6	0.01441
					--	--	835.8	0.01431
					--	--	836	0.01422
					--	--	836.2	0.01413
					--	--	836.4	0.01403
					--	--	836.6	0.01394
					--	--	836.8	0.01385
					--	--	837	0.01376
					--	--	837.2	0.01367
					--	--	837.4	0.01358
					--	--	837.6	0.01351
					--	--	837.8	0.01342
					--	--	838	0.01334
					--	--	838.2	0.01326
					--	--	838.4	0.01318
					--	--	838.6	0.0131
					--	--	838.8	0.01302
					--	--	839	0.01294
					--	--	839.2	0.01286
					--	--	839.4	0.01278
					--	--	839.6	0.0127
					--	--	839.8	0.01261
					--	--	840	0.01252
					--	--	840.2	0.01243
					--	--	840.4	0.01235
					--	--	840.6	0.01227
					--	--	840.8	0.01219
					--	--	841	0.01212
					--	--	841.2	0.01204
					--	--	841.4	0.01196
					--	--	841.6	0.01189
					--	--	841.8	0.0118
					--	--	842	0.01171
					--	--	842.2	0.01162
					--	--	842.4	0.01154
					--	--	842.6	0.01146
					--	--	842.8	0.01137
					--	--	843	0.01128
					--	--	843.2	0.0112
					--	--	843.4	0.01111
					--	--	843.6	0.01103
					--	--	843.8	0.01094
					--	--	844	0.01085
					--	--	844.2	0.01076
					--	--	844.4	0.01068
					--	--	844.6	0.0106
					--	--	844.8	0.01051
					--	--	845	0.01044
					--	--	845.2	0.01036
					--	--	845.4	0.01028
					--	--	845.6	0.01021
					--	--	845.8	0.01013
					--	--	846	0.01006
					--	--	846.2	0.00999
					--	--	846.4	0.00993
					--	--	846.6	0.00986
					--	--	846.8	0.00979
					--	--	847	0.00971
					--	--	847.2	0.00963
					--	--	847.4	0.00957
					--	--	847.6	0.0095
					--	--	847.8	0.00945
					--	--	848	0.00939
					--	--	848.2	0.00934
					--	--	848.4	0.00928
					--	--	848.6	0.00922
					--	--	848.8	0.00916
					--	--	849	0.0091
					--	--	849.2	0.00904
					--	--	849.4	0.00897
					--	--	849.6	0.0089
					--	--	849.8	0.00883
					--	--	850	0.00876
					--	--	850.2	0.00869
					--	--	850.4	0.00862
					--	--	850.6	0.00854
					--	--	850.8	0.00846
					--	--	851	0.00838
					--	--	851.2	0.0083
					--	--	851.4	0.00821
					--	--	851.6	0.00813
					--	--	851.8	0.00804
					--	--	852	0.00795
					--	--	852.2	0.00786
					--	--	852.4	0.00778
					--	--	852.6	0.00769
					--	--	852.8	0.00761
					--	--	853	0.00752
					--	--	853.2	0.00744
					--	--	853.4	0.00736
					--	--	853.6	0.00727
					--	--	853.8	0.00719
					--	--	854	0.00711
					--	--	854.2	0.00703
					--	--	854.4	0.00695
					--	--	854.6	0.00687
					--	--	854.8	0.00679
					--	--	855	0.00671
					--	--	855.2	0.00664
					--	--	855.4	0.00657
					--	--	855.6	0.0065
					--	--	855.8	0.00642
					--	--	856	0.00635
					--	--	856.2	0.00628
					--	--	856.4	0.00621
					--	--	856.6	0.00614
					--	--	856.8	0.00607
					--	--	857	0.006
					--	--	857.2	0.00594
					--	--	857.4	0.00589
					--	--	857.6	0.00583
					--	--	857.8	0.00578
					--	--	858	0.00573
					--	--	858.2	0.00568
					--	--	858.4	0.00562
					--	--	858.6	0.00556
					--	--	858.8	0.00551
					--	--	859	0.00545
					--	--	859.2	0.00539
					--	--	859.4	0.00534
					--	--	859.6	0.00529
					--	--	859.8	0.00524
					--	--	860	0.00519
					--	--	860.2	0.00513
					--	--	860.4	0.00507
					--	--	860.6	0.00502
					--	--	860.8	0.00496
					--	--	861	0.00491
					--	--	861.2	0.00485
					--	--	861.4	0.00479
					--	--	861.6	0.00474
					--	--	861.8	0.00468
					--	--	862	0.00463
					--	--	862.2	0.00457
					--	--	862.4	0.00452
					--	--	862.6	0.00446
					--	--	862.8	0.0044
					--	--	863	0.00434
					--	--	863.2	0.00428
					--	--	863.4	0.00422
					--	--	863.6	0.00416
					--	--	863.8	0.0041
					--	--	864	0.00404
					--	--	864.2	0.00397
					--	--	864.4	0.00391
					--	--	864.6	0.00386
					--	--	864.8	0.0038
					--	--	865	0.00374
					--	--	865.2	0.00369
					--	--	865.4	0.00364
					--	--	865.6	0.00358
					--	--	865.8	0.00353
					--	--	866	0.00348
					--	--	866.2	0.00344
					--	--	866.4	0.00339
					--	--	866.6	0.00334
					--	--	866.8	0.0033
					--	--	867	0.00325
					--	--	867.2	0.00321
					--	--	867.4	0.00316
					--	--	867.6	0.00312
					--	--	867.8	0.00307
					--	--	868	0.00303
					--	--	868.2	0.00299
					--	--	868.4	0.00295
					--	--	868.6	0.00292
					--	--	868.8	0.00289
					--	--	869	0.00286
					--	--	869.2	0.00282
					--	--	869.4	0.00278
					--	--	869.6	0.00275
					--	--	869.8	0.00271
					--	--	870	0.00267
					--	--	870.2	0.00263
					--	--	870.4	0.00259
					--	--	870.6	0.00256
					--	--	870.8	0.00252
					--	--	871	0.00249
					--	--	871.2	0.00245
					--	--	871.4	0.00241
					--	--	871.6	0.00237
					--	--	871.8	0.00233
					--	--	872	0.00228
					--	--	872.2	0.00224
					--	--	872.4	0.00219
					--	--	872.6	0.00214
					--	--	872.8	0.00209
					--	--	873	0.00205
					--	--	873.2	0.00201
					--	--	873.4	0.00196
					--	--	873.6	0.00192
					--	--	873.8	0.00188
					--	--	874	0.00184
					--	--	874.2	0.0018
					--	--	874.4	0.00175
					--	--	874.6	0.00171
					--	--	874.8	0.00166
					--	--	875	0.00162
					--	--	875.2	0.00157
					--	--	875.4	0.00153
					--	--	875.6	0.0015
					--	--	875.8	0.00146
					--	--	876	0.00143
					--	--	876.2	0.0014
					--	--	876.4	0.00137
					--	--	876.6	0.00135
					--	--	876.8	0.00132
					--	--	877	0.00129
					--	--	877.2	0.00127
					--	--	877.4	0.00125
					--	--	877.6	0.00122
					--	--	877.8	0.0012
					--	--	878	0.00118
					--	--	878.2	0.00115
					--	--	878.4	0.00113
					--	--	878.6	0.00111
					--	--	878.8	0.00109
					--	--	879	0.00107
					--	--	879.2	0.00106
					--	--	879.4	0.00104
					--	--	879.6	0.00102
					--	--	879.8	0.00101
					--	--	880	0.00099173
					--	--	880.2	0.000977186
					--	--	880.4	0.000963335
					--	--	880.6	0.000950177
					--	--	880.8	0.000938403
					--	--	881	0.000928015
					--	--	881.2	0.000919705
					--	--	881.4	0.000913472
					--	--	881.6	0.000907239
					--	--	881.8	0.000899621
					--	--	882	0.000889925
					--	--	882.2	0.000876767
					--	--	882.4	0.00086153
					--	--	882.6	0.000844909
					--	--	882.8	0.000828288
					--	--	883	0.000813745
					--	--	883.2	0.000800586
					--	--	883.4	0.000786735
					--	--	883.6	0.000772884
					--	--	883.8	0.000758341
					--	--	884	0.00074449
					--	--	884.2	0.000731331
					--	--	884.4	0.00071748
					--	--	884.6	0.000702244
					--	--	884.8	0.000686316
					--	--	885	0.000668309
					--	--	885.2	0.000649611
					--	--	885.4	0.000629527
					--	--	885.6	0.00060875
					--	--	885.8	0.000587281
					--	--	886	0.000564427
					--	--	886.2	0.000542266
					--	--	886.4	0.000519411
					--	--	886.6	0.000497942
					--	--	886.8	0.000477859
					--	--	887	0.000457775
					--	--	887.2	0.000439076
					--	--	887.4	0.000419684
					--	--	887.6	0.000398215
					--	--	887.8	0.000376054
					--	--	888	0.000353892
					--	--	888.2	0.000333116
					--	--	888.4	0.000315802
					--	--	888.6	0.000299874
					--	--	888.8	0.00028533
					--	--	889	0.000270094
					--	--	889.2	0.000253473
					--	--	889.4	0.000236852
					--	--	889.6	0.00022023
					--	--	889.8	0.000202917
					--	--	890	0.000186296
					--	--	890.2	0.000170367
					--	--	890.4	0.000154438
					--	--	890.6	0.000139895
					--	--	890.8	0.000128121
					--	--	891	0.000117733
					--	--	891.2	0.00010873
					--	--	891.4	9.9727e-05
					--	--	891.6	9.07239e-05
					--	--	891.8	8.17207e-05
					--	--	892	7.27176e-05
					--	--	892.2	6.30219e-05
					--	--	892.4	5.26337e-05
					--	--	892.6	4.08604e-05
					--	--	892.8	3.04721e-05
					--	--	893	2.07765e-05
					--	--	893.2	1.24659e-05
					--	--	893.4	6.23294e-06
					--	--	893.6	2.77019e-06
					--	--	893.8	6.92549e-07
					--	--	894	0
					--	--	894.2	0
					--	--	894.4	1.3851e-06
					--	--	894.6	4.15529e-06
					--	--	894.8	7.61803e-06
					--	--	895	1.24659e-05
					--	--	895.2	1.73137e-05
					--	--	895.4	2.00839e-05
					--	--	895.6	2.28541e-05
					--	--	895.8	2.42392e-05
					--	--	896	2.56243e-05
					--	--	896.2	2.70094e-05
					--	--	896.4	2.9087e-05
					--	--	896.6	3.11647e-05
					--	--	896.8	3.39349e-05
					--	--	897	3.532e-05
					--	--
[truncated: 7 more columns]

## Sheet: Fig. 4d-l
	Fig. 4d					Fig. 4e						Fig. 4f									Fig. 4g					Fig. 4h								Fig. 4i								Fig. 4j						Fig. 4k
			Fl	error bars			HP-LZ		HPQ-LZ	HPQ-Zzh			1 μM	5 μM	10 μM	20 μM	30 μM	40 μM	50 μM			FD-1080 : DMPC = 1 : 200	FD-1080 : DMPC = 1 : 10				0 min	30 min	60 min	90 min	120 min	150 min		Wavelength nm.	0 min	30 min	60 min	90 min	120 min	150 min		min	ICG-J-aggregates	error bars	HPQ-Zzh	error bars			blank
	1	HPQ-LZ	424.333	27.5378		440	0.75301	440	0.49021	0.76444		Wavelength nm.									700	0.16621	0.1278			Wavelength nm.								300	-0.18333	-0.34896	1.65521	-0.0724	-0.08333	1.66719		0	1.00035	0.00301	1	0.001		HPQ-Zzh	1
	2	HPQ-i5C	983.667	124.396		440.5	0.75904	440.5	0.48713	0.75497		490	0.0083	0.035	0.07332	0.13471	0.2003	0.25905	0.32008		701	0.16589	0.12741			300	29.7347	5.87755	14.8469	3.42857	12.551	40.8163		300.5	1.01875	0.51563	0.73229	-0.02656	0.71615	0.91458		30	0.74374	0.00941	1	0.001		ICG	1
	3	HPQ-n5C	898	92.5041		441	0.77108	441	0.4842	0.74555		490.5	0.00832	0.03506	0.07338	0.13485	0.20065	0.25931	0.32047		702	0.16559	0.12701			300.5	13.7041	9.08163	13.4592	5.20408	15.7245	24.7245		301	0.56823	0.51354	-0.42552	0.74635	0.0151	0.08698		60	0.52053	0.00898	0.9898	0.001		ICG-J-aggregates	1
	4	HPQ-n7C	1513.33	203.962		441.5	0.77108	441.5	0.48141	0.73618		491	0.00842	0.03519	0.07348	0.13514	0.20088	0.25968	0.32086		703	0.16534	0.12666			301	9.59184	-4.56122	13.1326	2.54082	16.9082	16.8061		301.5	0.98542	1.26875	-0.14844	1.68229	1.52031	0.02031		90	0.36917	0.00919	0.97959	0.001
	5	HPQ-EtOH	722	55.2449		442	0.78313	442	0.47876	0.72686		491.5	0.0084	0.03531	0.07357	0.13532	0.20123	0.26016	0.32142		704	0.16512	0.12629			301.5	13.9898	5.31633	17.0612	-3.36735	25.2041	24.7755		302	-0.05781	0.30833	0.62396	1.50677	1.50833	0.10885		120	0.25435	0.00883	0.97959	0.001
	6	HPQ-PEG	621.667	59.3408		442.5	0.78916	442.5	0.47627	0.7176		492	0.00842	0.03539	0.07374	0.1357	0.20175	0.26067	0.32204		705	0.16492	0.12597			302	17.9286	11.9592	7.67347	6.65306	17.1429	26.9388		302.5	-0.13385	0.51406	0.99844	0.42604	0.72552	-0.08177		150	0.15675	0.0107	0.96939	0.001
	7	HPQ-Ph	1562.33	112.696		443	0.79518	443	0.47392	0.70838		492.5	0.00848	0.03544	0.07402	0.13604	0.20226	0.26132	0.32284		706	0.16477	0.12565			302.5	22.4898	8.30612	2.15306	4.69388	18.6939	15.6633		303	-0.04896	0.73854	0.68281	0.41042	0.64323	1.13802
	8	HPQ-LPZ	1426.33	169.512		443.5	0.8012	443.5	0.47172	0.69921		493	0.00851	0.03547	0.07428	0.13648	0.20278	0.26195	0.32379		707	0.16462	0.12535			303	6.93878	11.551	3.15306	-0.32653	13.3469	12.4796		303.5	0.03333	0.04167	0.38438	0.47865	0.68073	0.49115
	9	HPQ-Zzh	1991.33	179.723		444	0.80723	444	0.46967	0.6901		493.5	0.0085	0.03564	0.07435	0.13685	0.20336	0.26274	0.32471		708	0.16452	0.12505			303.5	6.58163	8.40816	6.78571	4.23469	5.85714	14.0408		304	0.21198	1.44323	0.67396	0.50052	0.14531	0.56042
	10	HPQ-1-Naph	2121.67	77.9829		444.5	0.81325	444.5	0.46776	0.68104		494	0.00855	0.03572	0.07467	0.13725	0.20398	0.26358	0.32551		709	0.16447	0.12478			304	0.54082	9.73469	0.19388	0.59184	13.0612	20.4388		304.5	-0.03385	0.39375	0.30208	0.12917	-0.0276	0.01615
	11	HPQ-2-Naph	839.667	27.7909		445	0.81928	445	0.466	0.67203		494.5	0.00857	0.03585	0.07487	0.13779	0.2047	0.26446	0.32663		710	0.16443	0.1245			304.5	0.04082	4.67347	8.9898	7.86735	0.04082	3.66327		305	-0.04479	0.31823	0.07917	0.08854	-0.04844	0.0849
						445.5	0.8253	445.5	0.46439	0.66307		495	0.00857	0.03609	0.07522	0.13826	0.20542	0.2655	0.32778		711	0.16443	0.12426			305	8.63265	-0.73469	0.46939	3.26531	0.5102	4.03061		305.5	-0.00937	0.15313	0.01927	0.09844	0.50417	0.47187
						446	0.83133	446	0.46293	0.65416		495.5	0.0085	0.03622	0.07554	0.13882	0.20619	0.2664	0.32904		712	0.16445	0.12403			305.5	1.44898	2.65306	0.04082	8.18367	4.14286	5.04082		306	0.0276	0.12292	0.325	0.06198	0.35677	0.61667
						446.5	0.83735	446.5	0.46161	0.6453		496	0.00857	0.03636	0.07576	0.13943	0.20703	0.26745	0.33042		713	0.1645	0.12381			306	5.4898	2.78571	4.79592	6.63265	20.1327	0.70408		306.5	0.10104	0.27708	0.28542	0.90208	0.34479	0.46719
						447	0.84337	447	0.46044	0.63649		496.5	0.00867	0.03649	0.07601	0.14008	0.20788	0.26876	0.33197		714	0.1646	0.12361			306.5	5.08163	0.55102	1.54082	1.89796	4.70408	2.07143		307	0.09271	0.025	0.1401	0.08125	0.66094	0.12969
						447.5	0.8494	447.5	0.45941	0.62773		497	0.00871	0.03669	0.07645	0.14072	0.20894	0.26999	0.33348		715	0.16472	0.12344			307	1.05102	-0.43878	-0.43878	1.76531	3.31633	0.40816		307.5	0.10469	0.14375	0.3526	0.34167	0.29688	0.10417
						448	0.85542	448	0.45854	0.61903		497.5	0.00876	0.0368	0.07672	0.14139	0.21001	0.27132	0.33518		716	0.16487	0.12326			307.5	0.7449	1.37755	-0.72449	0.44898	1.35714	2.32653		308	0.00573	0.12083	0.12292	0.13333	0.10625	0.11146
						448.5	0.86145	448.5	0.45781	0.61037		498	0.00872	0.03698	0.07705	0.14205	0.21102	0.27263	0.33676		717	0.16505	0.12311			308	1.21429	-0.04082	-0.61224	0.15306	1.86735	0.67347		308.5	0.01354	0.08438	0.12188	0.14583	0.08073	0.1401
						449	0.86747	449	0.45723	0.60177		498.5	0.0088	0.03719	0.07743	0.14286	0.21217	0.27406	0.33856		718	0.16527	0.12297			308.5	0.26531	1.57143	1.33673	0.60204	1.22449	-0.04082		309	0.02135	0.06875	0.08542	0.10781	0.11146	0.10469
						449.5	0.87349	449.5	0.45679	0.59322		499	0.00886	0.03744	0.07788	0.14359	0.21342	0.27568	0.34053		719	0.16552	0.12284			309	1.23469	0.76531	1.11224	0.44898	1.15306	0.81633		309.5	0.05208	0.10573	0.07396	0.09427	0.08802	0.08021
						450	0.87952	450	0.4565	0.58471		499.5	0.00892	0.0377	0.07843	0.14452	0.21471	0.27736	0.34252		720	0.16579	0.12274			309.5	1.77551	-0.11224	1.54082	0.79592	0.76531	0.88776		310	0.05469	0.09583	0.0849	0.08698	0.1099	0.05833
						450.5	0.88554	450.5	0.45636	0.57626		500	0.009	0.03791	0.07885	0.14559	0.21599	0.27905	0.34481		721	0.16609	0.12264			310	1.0102	1.53061	0.62245	0.44898	1.43878	0.83673		310.5	0.02813	0.09896	0.09167	0.10885	0.11823	0.11406
						451	0.89157	451	0.45637	0.56786		500.5	0.009	0.03819	0.07927	0.14642	0.21731	0.28079	0.34684		722	0.16644	0.12257			310.5	0.42857	0.95918	0.45918	0.97959	1.02041	0.73469		311	0.03177	0.11094	0.11615	0.12604	0.09635	0.07969
						451.5	0.89759	451.5	0.45652	0.55951		501	0.00906	0.0384	0.07981	0.14734	0.21872	0.28253	0.34911		723	0.16681	0.12249			311	1.36735	0.65306	1.17347	0.65306	0.78571	0.95918		311.5	0.03073	0.0875	0.10677	0.11302	0.09271	0.06458
						452	0.90361	452	0.45682	0.55121		501.5	0.00911	0.03865	0.0803	0.14833	0.22004	0.28438	0.35129		724	0.1672	0.12244			311.5	1.67347	0.7449	0.89796	0.72449	0.84694	0.93878		312	0.04323	0.08333	0.1	0.08542	0.09948	0.07396
						452.5	0.90361	452.5	0.45727	0.54297		502	0.00919	0.03892	0.08079	0.14929	0.22148	0.28624	0.35366		725	0.16763	0.12242			312	1.04082	0.68367	0.54082	0.36735	0.52041	0.66327		312.5	0.02604	0.09271	0.07917	0.0875	0.08594	0.08854
						453	0.90964	453	0.45778	0.53441		502.5	0.00924	0.03921	0.08136	0.15035	0.22309	0.28836	0.35623		726	0.16815	0.12242			312.5	1.11224	0.83673	1.11224	0.77551	0.90816	0.96939		313	0.02292	0.07813	0.08594	0.09115	0.08906	0.07135
						453.5	0.91566	453.5	0.45843	0.52589		503	0.00933	0.03944	0.08195	0.15151	0.22475	0.2905	0.35879		727	0.16867	0.12242			313	1.27551	1.02041	1.2449	0.97959	1.28571	1.18367		313.5	0.02448	0.08333	0.0875	0.08802	0.08229	0.06979
						454	0.92169	454	0.45925	0.51745		503.5	0.00941	0.03977	0.08265	0.15265	0.22642	0.29272	0.36152		728	0.16924	0.12247			313.5	1.05102	0.9898	0.95918	1.19388	0.81633	1.35714		314	0.02448	0.08594	0.07604	0.08385	0.07969	0.08073
						454.5	0.92169	454.5	0.46022	0.50908		504	0.00947	0.04013	0.08321	0.15382	0.22816	0.29499	0.36428		729	0.16981	0.12252			314	0.92857	0.87755	0.96939	0.94898	0.86735	1.12245		314.5	0.02448	0.08385	0.07604	0.0875	0.07813	0.0849
						455	0.92771	455	0.46136	0.50079		504.5	0.00954	0.04047	0.08377	0.15503	0.23004	0.29733	0.36708		730	0.17045	0.12257			314.5	0.84694	0.97959	1.09184	1.09184	0.96939	0.81633		315	0.02708	0.08177	0.07969	0.08802	0.07656	0.075
						455.5	0.93373	455.5	0.46263	0.49258		505	0.00961	0.0408	0.0844	0.15618	0.23185	0.2997	0.36997		731	0.17112	0.12267			315	0.80612	1	0.89796	0.89796	1.05102	0.97959		315.5	0.03073	0.0849	0.08542	0.09635	0.08438	0.07865
						456	0.93976	456	0.46404	0.48447		505.5	0.00962	0.04107	0.08505	0.1575	0.23365	0.30212	0.3729		732	0.17182	0.12274			315.5	0.94898	0.97959	1.18367	0.87755	1.06122	0.90816		316	0.02969	0.08698	0.07865	0.09115	0.0875	0.07552
						456.5	0.93976	456.5	0.46561	0.47646		506	0.00973	0.04153	0.08575	0.15884	0.23565	0.30456	0.37609		733	0.17254	0.12287			316	0.72449	0.84694	1.09184	0.81633	0.80612	0.89796		316.5	0.02813	0.07969	0.07292	0.08854	0.08594	0.07969
						457	0.94578	457	0.46733	0.46854		506.5	0.00983	0.04191	0.08649	0.16017	0.23768	0.30717	0.37934		734	0.17326	0.12299			316.5	0.81633	0.79592	0.90816	0.78571	0.90816	0.76531		317	0.02917	0.07865	0.07656	0.08177	0.0776	0.075
						457.5	0.94578	457.5	0.46921	0.46074		507	0.00999	0.04223	0.08719	0.16158	0.23982	0.30982	0.38258		735	0.17403	0.12314			317	0.9898	0.82653	0.87755	0.70408	0.76531	0.90816		317.5	0.02604	0.07187	0.07604	0.07552	0.07865	0.0724
						458	0.95181	458	0.47125	0.45305		507.5	0.01013	0.04267	0.08797	0.16305	0.24187	0.31256	0.38603		736	0.17485	0.12329			317.5	1.15306	0.7449	0.84694	1.10204	0.72449	0.94898		318	0.02969	0.07396	0.07448	0.075	0.07396	0.07187
						458.5	0.95783	458.5	0.47345	0.44547		508	0.01014	0.04303	0.08872	0.16444	0.24398	0.31537	0.38943		737	0.17569	0.12346			318	1.09184	0.89796	0.89796	0.91837	1.0102	1.0102		318.5	0.02813	0.07604	0.07813	0.07917	0.07708	0.08021
						459	0.95783	459	0.47581	0.43801		508.5	0.0103	0.04344	0.08951	0.16591	0.2462	0.3182	0.39294		738	0.17658	0.12364			318.5	0.97959	0.80612	0.95918	0.94898	0.95918	1.06122		319	0.03021	0.07708	0.07552	0.07865	0.0776	0.07448
						459.5	0.96386	459.5	0.47834	0.43068		509	0.01033	0.04381	0.09029	0.1674	0.2484	0.32107	0.39647		739	0.17745	0.12381			319	0.83673	0.82653	0.96939	0.81633	0.92857	0.93878		319.5	0.02969	0.07604	0.07552	0.07656	0.07917	0.07135
						460	0.96988	460	0.48104	0.42346		509.5	0.01041	0.0442	0.09101	0.16886	0.25064	0.32398	0.39995		740	0.17842	0.12401			319.5	0.88776	0.87755	0.88776	0.86735	0.91837	0.78571		320	0.03281	0.07656	0.075	0.07708	0.07396	0.07083
						460.5	0.96988	460.5	0.4839	0.41638		510	0.0105	0.04444	0.09172	0.1704	0.2527	0.32682	0.40358		741	0.17939	0.12423			320	0.85714	0.82653	0.95918	0.85714	0.88776	0.86735		320.5	0.02969	0.0724	0.07396	0.0724	0.075	0.07448
						461	0.96988	461	0.48693	0.40942		510.5	0.01057	0.04499	0.09252	0.17199	0.25508	0.32986	0.40729		742	0.18035	0.12443			320.5	0.94898	0.85714	1	0.91837	0.91837	0.87755		321	0.02917	0.06823	0.07292	0.06927	0.07396	0.06875
						461.5	0.9759	461.5	0.49014	0.40261		511	0.01066	0.04538	0.09338	0.17358	0.25747	0.33305	0.41115		743	0.18135	0.12465			321	1.0102	0.97959	0.97959	0.97959	1.03061	0.94898		321.5	0.02552	0.06927	0.06979	0.07187	0.07031	0.06979
						462	0.9759	462	0.49352	0.39595		511.5	0.01075	0.04582	0.09416	0.17517	0.25992	0.33617	0.41479		744	0.18234	0.12488			321.5	1	0.93878	1	0.94898	0.9898	0.91837		322	0.02604	0.07031	0.06979	0.06979	0.07396	0.07031
						462.5	0.98193	462.5	0.49706	0.38943		512	0.01087	0.04632	0.095	0.17689	0.26234	0.33934	0.4188		745	0.18336	0.1251			322	1.0102	1.0102	0.95918	0.9898	0.97959	0.89796		322.5	0.0276	0.06823	0.06927	0.06979	0.06771	0.06667
						463	0.98193	463	0.50079	0.38305		512.5	0.01101	0.04675	0.0959	0.17852	0.26476	0.34257	0.4228		746	0.18437	0.12532			322.5	0.96939	0.93878	1.02041	1	0.91837	0.95918		323	0.02552	0.06719	0.06667	0.07031	0.06719	0.07031
						463.5	0.98795	463.5	0.50468	0.37682		513	0.01109	0.04711	0.09682	0.18029	0.26745	0.34599	0.42697		747	0.18539	0.12555			323	1.02041	0.96939	0.97959	0.95918	0.94898	0.97959		323.5	0.0276	0.06771	0.06927	0.06615	0.06979	0.06823
						464	0.98795	464	0.50875	0.37074		513.5	0.01124	0.04763	0.09774	0.18198	0.27002	0.34934	0.431		748	0.18638	0.12577			323.5	1.0102	1.02041	0.91837	0.93878	0.96939	1		324	0.02708	0.06823	0.06771	0.06979	0.07187	0.06875
						464.5	0.98795	464.5	0.51298	0.36479		514	0.01134	0.04813	0.09861	0.18375	0.27258	0.35266	0.435		749	0.1873	0.12597			324	0.96939	0.96939	0.91837	0.92857	0.93878	0.89796		324.5	0.02865	0.06927	0.06875	0.06979	0.07031	0.06875
						465	0.99398	465	0.5174	0.359		514.5	0.01141	0.04858	0.09952	0.18547	0.27512	0.35588	0.43913		750	0.18827	0.12617			324.5	0.90816	0.86735	0.91837	0.92857	0.97959	0.97959		325	0.02865	0.06719	0.06615	0.06927	0.06979	0.06771
						465.5	0.99398	465.5	0.52201	0.35335		515	0.01149	0.04897	0.10043	0.18707	0.27758	0.35914	0.4432		751	0.18916	0.12636			325	0.89796	0.89796	0.89796	0.90816	0.94898	0.90816		325.5	0.02813	0.06719	0.06823	0.07083	0.06979	0.06771
						466	0.99398	466	0.52679	0.34786		515.5	0.0116	0.04948	0.1013	0.18882	0.28017	0.36253	0.44733		752	0.19008	0.12654			325.5	0.92857	0.95918	0.91837	0.88776	0.88776	0.90816		326	0.03021	0.06823	0.06927	0.06771	0.06875	0.06719
						466.5	0.99398	466.5	0.53176	0.34253		516	0.01166	0.04997	0.10219	0.19056	0.28285	0.36587	0.45148		753	0.19092	0.12671			326	0.92857	0.89796	0.93878	0.90816	0.92857	0.92857		326.5	0.03073	0.06875	0.06615	0.06667	0.06979	0.06615
						467	1	467	0.53692	0.33735		516.5	0.01187	0.05047	0.10324	0.19254	0.28578	0.36955	0.45613		754	0.19174	0.12686			326.5	0.93878	0.90816	0.94898	0.90816	0.91837	0.87755		327	0.02708	0.06406	0.06667	0.06667	0.06563	0.06615
						467.5	1	467.5	0.54227	0.33233		517	0.01208	0.051	0.10419	0.19438	0.28845	0.37296	0.46038		755	0.19246	0.12701			327	0.90816	0.88776	0.91837	0.87755	0.89796	0.87755		327.5	0.02865	0.06406	0.06458	0.0651	0.06719	0.0651
						468	1	468	0.54781	0.32746		517.5	0.0122	0.05151	0.10503	0.19617	0.29106	0.37638	0.46461		756	0.19321	0.12713			327.5	0.91837	0.88776	0.89796	0.89796	0.92857	0.86735		328	0.02813	0.0651	0.0651	0.06406	0.06563	0.06458
						468.5	1	468.5	0.55355	0.32275		518	0.01226	0.05195	0.10593	0.19791	0.29365	0.37979	0.46892		757	0.19388	0.12723			328	0.89796	0.90816	0.93878	0.91837	0.89796	0.91837		328.5	0.02813	0.06354	0.06302	0.06406	0.06354	0.06354
						469	1	469	0.55947	0.3182		518.5	0.01237	0.05239	0.10694	0.19984	0.29647	0.38347	0.47345		758	0.1944	0.12731			328.5	0.93878	0.88776	0.87755	0.85714	0.94898	0.87755		329	0.02813	0.06198	0.06354	0.0651	0.06458	0.06354
						469.5	1	469.5	0.56561	0.31381		519	0.01237	0.05287	0.10789	0.20179	0.2995	0.38743	0.47851		759	0.19492	0.12736			329	0.89796	0.91837	0.88776	0.90816	0.90816	0.81633		329.5	0.02656	0.06094	0.06302	0.06406	0.06406	0.0625
						470	1	470	0.57193	0.30958		519.5	0.01258	0.05342	0.10886	0.20377	0.30229	0.39109	0.48305		760	0.19534	0.12738			329.5	0.89796	0.90816	0.85714	0.88776	0.90816	0.85714		330	0.02656	0.06198	0.06146	0.06354	0.06458	0.06198
						470.5	1	470.5	0.57843	0.30552		520	0.01274	0.05395	0.10998	0.20578	0.30505	0.3948	0.48747		761	0.19571	0.12741			330	0.89796	0.91837	0.90816	0.90816	0.88776	0.87755		330.5	0.02813	0.06094	0.06146	0.06198	0.06198	0.06198
						471	1	471	0.58514	0.30161		520.5	0.0128	0.05442	0.111	0.20762	0.30782	0.39854	0.49203		762	0.19596	0.12738			330.5	0.89796	0.88776	0.89796	0.87755	0.86735	0.88776		331	0.02552	0.05781	0.06042	0.0625	0.06354	0.06146
						471.5	1	471.5	0.59202	0.29785		521	0.01289	0.05495	0.11207	0.20957	0.31078	0.40251	0.49665		763	0.19621	0.12733			331	0.88776	0.86735	0.87755	0.86735	0.85714	0.86735		331.5	0.02708	0.05885	0.0599	0.0599	0.06198	0.06042
						472	1	472	0.5991	0.29426		521.5	0.01302	0.05545	0.11299	0.21152	0.31362	0.4062	0.50113		764	0.19631	0.12726			331.5	0.85714	0.90816	0.84694	0.82653	0.84694	0.85714		332	0.02708	0.05937	0.05833	0.06042	0.06406	0.0599
						472.5	1	472.5	0.60635	0.29081		522	0.01319	0.056	0.11404	0.21348	0.31648	0.41006	0.50574		765	0.19636	0.12718			332	0.90816	0.88776	0.85714	0.84694	0.86735	0.85714		332.5	0.025	0.05937	0.05781	0.05937	0.06094	0.05677
						473	1	473	0.61378	0.28753		522.5	0.0133	0.05654	0.11519	0.21554	0.31967	0.41413	0.5107		766	0.19628	0.12706			332.5	0.89796	0.88776	0.87755	0.85714	0.88776	0.88776		333	0.02552	0.05573	0.05729	0.05833	0.05937	0.05885
						473.5	1	473.5	0.62139	0.28439		523	0.01342	0.05705	0.11623	0.21752	0.32268	0.41796	0.5155		767	0.19616	0.12691			333	0.90816	0.87755	0.86735	0.82653	0.84694	0.83673		333.5	0.02552	0.05573	0.05781	0.05833	0.05833	0.05781
						474	1	474	0.62918	0.2814		523.5	0.01346	0.05758	0.11721	0.21938	0.32568	0.42181	0.5202		768	0.19596	0.12674			333.5	0.86735	0.83673	0.84694	0.81633	0.85714	0.81633		334	0.02396	0.05521	0.05625	0.05729	0.05781	0.05833
						474.5	1	474.5	0.63712	0.27856		524	0.01366	0.05816	0.11831	0.22147	0.32879	0.42565	0.52522		769	0.19571	0.12656			334	0.84694	0.85714	0.84694	0.83673	0.83673	0.83673		334.5	0.02292	0.05521	0.05625	0.05729	0.05677	0.05729
						475	0.99398	475	0.64521	0.27588		524.5	0.01376	0.05871	0.11938	0.22365	0.33199	0.42975	0.53043		770	0.19534	0.12634			334.5	0.85714	0.86735	0.83673	0.81633	0.82653	0.78571		335	0.02604	0.05469	0.05625	0.05729	0.05625	0.05677
						475.5	0.99398	475.5	0.65345	0.27333		525	0.01379	0.05924	0.12037	0.22561	0.33494	0.43351	0.53526		771	0.19492	0.12609			335	0.84694	0.83673	0.79592	0.81633	0.84694	0.83673		335.5	0.02448	0.05469	0.05469	0.05521	0.05469	0.05677
						476	0.99398	476	0.66184	0.27094		525.5	0.01398	0.05974	0.12145	0.22778	0.33817	0.43757	0.54041		772	0.19445	0.12584			335.5	0.88776	0.84694	0.84694	0.86735	0.82653	0.85714		336	0.02448	0.05312	0.05365	0.05521	0.05625	0.05573
						476.5	0.99398	476.5	0.67036	0.2687		526	0.01404	0.06033	0.12259	0.23002	0.34135	0.44185	0.54559		773	0.19393	0.12557			336	0.85714	0.85714	0.86735	0.84694	0.84694	0.86735		336.5	0.02292	0.05365	0.05469	0.05521	0.05521	0.05521
						477	0.98795	477	0.67901	0.26659		526.5	0.01428	0.06085	0.12358	0.23202	0.34436	0.44574	0.55043		774	0.19338	0.12527			336.5	0.85714	0.86735	0.83673	0.79592	0.81633	0.79592		337	0.02344	0.05104	0.05312	0.05365	0.05521	0.05521
						477.5	0.98795	477.5	0.68777	0.26461		527	0.0144	0.06141	0.12473	0.23412	0.34742	0.44991	0.55544		775	0.19281	0.12495			337	0.84694	0.83673	0.81633	0.80612	0.78571	0.80612		337.5	0.02292	0.05	0.05104	0.05312	0.05417	0.0526
						478	0.98795	478	0.69663	0.26276		527.5	0.0145	0.06199	0.12575	0.23626	0.35047	0.45414	0.56048		776	0.19219	0.12463			337.5	0.84694	0.83673	0.78571	0.77551	0.79592	0.79592		338	0.0224	0.04948	0.05104	0.0526	0.05312	0.05312
						478.5	0.98193	478.5	0.70559	0.26105		528	0.01464	0.06256	0.12681	0.23838	0.3535	0.45818	0.56533		777	0.19152	0.12431			338	0.77551	0.80612	0.79592	0.80612	0.76531	0.79592		338.5	0.02292	0.05	0.05156	0.05208	0.05208	0.0526
						479	0.98193	479	0.71462	0.25948		528.5	0.01472	0.0631	0.12794	0.24052	0.3567	0.46242	0.57037		778	0.19082	0.12396			338.5	0.83673	0.80612	0.77551	0.80612	0.78571	0.77551		339	0.0224	0.04896	0.04948	0.05052	0.0526	0.0526
						479.5	0.9759	479.5	0.72371	0.25804		529	0.01499	0.06372	0.12917	0.2428	0.36014	0.46684	0.57586		779	0.19013	0.12361			339	0.80612	0.78571	0.76531	0.7449	0.79592	0.7449		339.5	0.02187	0.05	0.04896	0.0526	0.05417	0.0526
						480	0.9759	480	0.73286	0.25673		529.5	0.01505	0.06428	0.13024	0.24497	0.36315	0.47083	0.58076		780	0.18941	0.12324			339.5	0.77551	0.76531	0.73469	0.76531	0.76531	0.7551		340	0.02292	0.05	0.04948	0.05104	0.05156	0.05312
						480.5	0.9759	480.5	0.74204	0.25554		530	0.01513	0.06478	0.13133	0.24702	0.36635	0.47478	0.58579		781	0.18869	0.12289			340	0.7551	0.73469	0.73469	0.7449	0.73469	0.73469		340.5	0.0224	0.04792	0.04792	0.05052	0.05156	0.05052
						481	0.96988	481	0.75127	0.25447		530.5	0.01532	0.06539	0.13251	0.24924	0.3697	0.47917	0.59122		782	0.18797	0.12252			340.5	0.7449	0.72449	0.7449	0.68367	0.70408	0.70408		341	0.02083	0.04792	0.04792	0.05052	0.04948	0.05
						481.5	0.96988	481.5	0.76053	0.25352		531	0.01551	0.06591	0.13363	0.25134	0.373	0.48342	0.59653		783	0.18728	0.12217			341	0.7551	0.7449	0.73469	0.73469	0.71429	0.71429		341.5	0.02187	0.04688	0.04844	0.04792	0.05052	0.05052
						482	0.96386	482	0.76979	0.25269		531.5	0.01561	0.0664	0.13475	0.25353	0.37628	0.48754	0.60171		784	0.18658	0.12182			341.5	0.73469	0.71429	0.7449	0.69388	0.73469	0.69388		342	0.0224	0.04792	0.0474	0.04792	0.05052	0.05
						482.5	0.95783	482.5	0.77906	0.25198		532	0.01577	0.06711	0.13594	0.25586	0.37974	0.49201	0.60747		785	0.18591	0.12148			342	0.76531	0.7449	0.7449	0.7551	0.7449	0.73469		342.5	0.02135	0.04688	0.0474	0.04792	0.04948	0.05
						483	0.95783	483	0.78831	0.25139		532.5	0.01595	0.0677	0.13712	0.25795	0.38285	0.49615	0.61253		786	0.18527	0.12113			342.5	0.76531	0.7449	0.77551	0.7551	0.72449	0.73469		343	0.02083	0.04688	0.04635	0.0474	0.04844	0.04792
						483.5	0.95181	483.5	0.79752	0.25091		533	0.01606	0.06824	0.13821	0.25997	0.38596	0.50023	0.61739		787	0.18462	0.12081			343	0.7551	0.7449	0.7551	0.7449	0.72449	0.76531		343.5	0.02187	0.04479	0.04635	0.0474	0.04792	0.0474
						484	0.95181	484	0.80669	0.25055		533.5	0.0162	0.06884	0.13935	0.2623	0.38941	0.50459	0.62318		788	0.18408	0.12048			343.5	0.7449	0.71429	0.71429	0.70408	0.71429	0.69388		344	0.02083	0.04479	0.04688	0.04792	0.04948	0.04688
						484.5	0.94578	484.5	0.81579	0.25029		534	0.01643	0.06952	0.14058	0.26454	0.39259	0.5089	0.62847		789	0.18355	0.12019			344	0.71429	0.71429	0.69388	0.65306	0.71429	0.67347		344.5	0.02083	0.04375	0.04583	0.04635	0.04792	0.0474
						485	0.93976	485	0.8248	0.25013		534.5	0.01644	0.07004	0.1416	0.26673	0.39578	0.51288	0.63373		790	0.18311	0.11989			344.5	0.72449	0.67347	0.69388	0.67347	0.68367	0.65306		345	0.02083	0.04271	0.04271	0.04635	0.0474	0.04688
						485.5	0.93976	485.5	0.83372	0.25009		535	0.01666	0.07065	0.14276	0.26908	0.39914	0.51757	0.63889		791	0.18266	0.11962			345	0.71429	0.67347	0.67347	0.69388	0.70408	0.67347		345.5	0.02031	0.04219	0.04219	0.04479	0.04688	0.04479
						486	0.93373	486	0.84252	0.25014		535.5	0.01672	0.07129	0.14395	0.27131	0.40264	0.52195	0.64449		792	0.18226	0.11937			345.5	0.70408	0.70408	0.67347	0.69388	0.67347	0.66327		346	0.01927	0.04167	0.04375	0.04323	0.04635	0.04531
						486.5	0.92771	486.5	0.8512	0.2503		536	0.01687	0.07184	0.145	0.27344	0.40595	0.52628	0.64974		793	0.18194	0.11912			346	0.69388	0.71429	0.67347	0.67347	0.67347	0.66327		346.5	0.01979	0.0401	0.04375	0.04583	0.04583	0.04531
						487	0.92771	487	0.85973	0.25056		536.5	0.0171	0.07239	0.14614	0.2756	0.40908	0.53054	0.6548		794	0.18164	0.1189			346.5	0.71429	0.67347	0.67347	0.65306	0.67347	0.67347		347	0.02083	0.04219	0.04375	0.04375	0.04479	0.04583
						487.5	0.92169	487.5	0.8681	0.25092		537	0.0172	0.07305	0.14732	0.27791	0.41252	0.53504	0.66055		795	0.18142	0.1187			347	0.69388	0.65306	0.66327	0.67347	0.68367	0.64286		347.5	0.02187	0.04219	0.04427	0.04479	0.04531	0.04583
						488	0.91566	488	0.8763	0.25137		537.5	0.01728	0.07361	0.1485	0.28002	0.41576	0.53923	0.66561		796	0.18127	0.11852			347.5	0.71429	0.70408	0.66327	0.70408	0.67347	0.68367		348	0.01979	0.04271	0.04219	0.04479	0.04531	0.04479
						488.5	0.91566	488.5	0.8843	0.25191		538	0.01736	0.07406	0.14963	0.28207	0.41877	0.54342	0.67036		797	0.18115	0.11835			348	0.7449	0.71429	0.68367	0.69388	0.68367	0.68367		348.5	0.02187	0.04271	0.04167	0.04479	0.04531	0.04479
						489	0.90964	489	0.89212	0.25255		538.5	0.01748	0.0746	0.1506	0.28413	0.42179	0.54736	0.67528		798	0.1811	0.1182			348.5	0.73469	0.70408	0.66327	0.67347	0.66327	0.70408		349	0.02135	0.04115	0.04375	0.04323	0.04375	0.04479
						489.5	0.90361	489.5	0.89973	0.25328		539	0.01765	0.07522	0.15173	0.28642	0.42515	0.55171	0.68064		799	0.18107	0.1181			349	0.71429	0.70408	0.69388	0.66327	0.68367	0.67347		349.5	0.02083	0.04167	0.04271	0.04375	0.04323	0.04479
						490	0.89759	490	0.90712	0.25411		539.5	0.01774	0.07576	0.15294	0.28862	0.4284	0.55576	0.68568		800	0.18112	0.11798			349.5	0.67347	0.67347	0.67347	0.66327	0.67347	0.67347		350	0.01979	0.04219	0.04167	0.04323	0.04271	0.04375
						490.5	0.89759	490.5	0.91429	0.25503		540	0.0179	0.07629	0.15399	0.29068	0.43162	0.55996	0.69065		801	0.18122	0.1179			350	0.70408	0.64286	0.68367	0.64286	0.65306	0.65306		350.5	0.02031	0.04063	0.04219	0.04271	0.04323	0.04375
						491	0.89157	491	0.9212	0.25602		540.5	0.01806	0.07681	0.15503	0.29278	0.43474	0.56395	0.69588		802	0.18135	0.11785			350.5	0.68367	0.67347	0.63265	0.67347	0.65306	0.64286		351	0.02083	0.0401	0.04063	0.04219	0.04375	0.04219
						491.5	0.88554	491.5	0.92786	0.25709		541	0.01819	0.07739	0.15605	0.29476	0.43782	0.56785	0.70084		803	0.1815	0.1178			351	0.68367	0.65306	0.65306	0.64286	0.65306	0.64286		351.5	0.02083	0.04063	0.0401	0.04167	0.04271	0.04219
						492	0.87952	492	0.93427	0.25824		541.5	0.01833	0.07801	0.15727	0.29698	0.44118	0.57221	0.70629		804	0.18172	0.11778			351.5	0.64286	0.64286	0.66327	0.62245	0.62245	0.63265		352	0.02292	0.0401	0.04115	0.04115	0.04271	0.04219
						492.5	0.87349	492.5	0.94039	0.25946		542	0.01837	0.0785	0.15832	0.29894	0.44409	0.57603	0.71104		805	0.18197	0.11778			352	0.65306	0.62245	0.65306	0.64286	0.62245	0.63265		352.5	0.02187	0.04063	0.04167	0.04271	0.04375	0.04323
						493	0.86747	493	0.94624	0.26077		542.5	0.01852	0.079	0.15931	0.30101	0.44723	0.57997	0.71581		806	0.18222	0.11778			352.5	0.65306	0.69388	0.68367	0.65306	0.63265	0.66327		353	0.02344	0.0401	0.04167	0.04323	0.04323	0.04375
						493.5	0.86145	493.5	0.95181	0.26216		543	0.01858	0.0795	0.16041	0.3031	0.45021	0.58368	0.72083		807	0.18249	0.11783			353	0.68367	0.67347	0.65306	0.67347	0.66327	0.66327		353.5	0.02344	0.04063	0.04219	0.04323	0.04323	0.04219
						494	0.86145	494	0.95709	0.26362		543.5	0.01872	0.08013	0.16147	0.30507	0.45314	0.58753	0.72574		808	0.18279	0.11788			353.5	0.64286	0.67347	0.62245	0.64286	0.63265	0.64286		354	0.0224	0.0401	0.04063	0.04115	0.04427	0.04271
						494.5	0.85542	494.5	0.96207	0.26517		544	0.01891	0.08057	0.16247	0.30709	0.45594	0.59151	0.73032		809	0.18316	0.11793			354	0.64286	0.63265	0.61224	0.63265	0.59184	0.63265		354.5	0.02292	0.03958	0.04063	0.04219	0.04323	0.04219
						495	0.8494	495	0.96675	0.26679		544.5	0.01904	0.08124	0.16352	0.30927	0.45906	0.59562	0.7357		810	0.18353	0.11803			354.5	0.63265	0.61224	0.62245	0.66327	0.63265	0.61224		355	0.0224	0.0401	0.04063	0.0401	0.04271	0.04219
						495.5	0.84337	495.5	0.97111	0.26848		545	0.01918	0.08179	0.16458	0.31127	0.46211	0.59981	0.7405		811	0.18395	0.11813			355	0.61224	0.64286	0.61224	0.63265	0.62245	0.60204		355.5	0.02135	0.03906	0.0401	0.04219	0.04219	0.04219
						496	0.83735	496	0.97517	0.27024		545.5	0.01932	0.08225	0.1656	0.3132	0.465	0.6037	0.74531		812	0.18437	0.11823			355.5	0.62245	0.66327	0.62245	0.64286	0.64286	0.64286		356	0.02187	0.03958	0.0401	0.04115	0.04219	0.04323
						496.5	0.83133	496.5	0.97891	0.27208		546	0.01943	0.08273	0.16648	0.315	0.46748	0.60658	0.74882		813	0.1848	0.11838			356	0.63265	0.62245	0.68367	0.66327	0.66327	0.63265		356.5	0.0224	0.03854	0.04219	0.04167	0.04167	0.04271
						497	0.8253	497	0.98235	0.274		546.5	0.01946	0.08317	0.16741	0.31667	0.46994	0.60987	0.75246		814	0.18524	0.11852			356.5	0.65306	0.61224	0.61224	0.61224	0.63265	0.65306		357	0.02292	0.03958	0.04063	0.04219	0.04167	0.04115
						497.5	0.81928	497.5	0.98546	0.27598		547	0.01955	0.08361	0.1684	0.31863	0.47273	0.61361	0.75665		815	0.18571	0.1187			357	0.64286	0.64286	0.64286	0.64286	0.63265	0.65306		357.5	0.02344	0.03854	0.03854	0.04115	0.04115	0.04271
						498	0.81325	498	0.98826	0.27803		547.5	0.01965	0.0841	0.16941	0.32052	0.47568	0.61742	0.76146		816	0.18621	0.11887			357.5	0.64286	0.64286	0.65306	0.64286	0.63265	0.66327		358	0.02344	0.03802	0.03958	0.04063	0.04323	0.04323
						498.5	0.80723	498.5	0.99074	0.28014		548	0.01985	0.08463	0.17043	0.32255	0.4787	0.62129	0.76605		817	0.18676	0.11907			358	0.66327	0.67347	0.65306	0.65306	0.65306	0.67347		358.5	0.025	0.03802	0.03958	0.0401	0.04167	0.04167
						499	0.8012	499	0.99292	0.28233		548.5	0.01996	0.08515	0.17152	0.32452	0.48161	0.62502	0.77079		818	0.18733	0.11929			358.5	0.68367	0.62245	0.66327	0.64286	0.62245	0.64286		359	0.02344	0.04115	0.04063	0.04115	0.04115	0.04167
						499.5	0.79518	499.5	0.99478	0.2846		549	0.01999	0.08573	0.17245	0.32642	0.48468	0.62917	0.77552		819	0.1879	0.11952			359	0.65306	0.66327	0.67347	0.65306	0.63265	0.64286		359.5	0.02448	0.03906	0.04115	0.04115	0.04167	0.04271
						500	0.78916	500	0.99634	0.28693		549.5	0.02011	0.08622	0.17344	0.3283	0.48754	0.63281	0.78025		820	0.18849	0.11976			359.5	0.66327	0.67347	0.65306	0.65306	0.65306	0.62245		360	0.025	0.0401	0.04167	0.04115	0.04271	0.04219
						500.5	0.78313	500.5	0.99759	0.28932		550	0.02027	0.08674	0.17447	0.33015	0.49042	0.63633	0.78473		821	0.18911	0.12004			360	0.66327	0.64286	0.64286	0.62245	0.63265	0.65306		360.5	0.025	0.0401	0.0401	0.04167	0.04167	0.04271
						501	0.77711	501	0.99854	0.29178		550.5	0.0204	0.08716	0.17539	0.3319	0.49314	0.63988	0.78923		822	0.18981	0.12031			360.5	0.65306	0.65306	0.63265	0.63265	0.63265	0.62245		361	0.02396	0.03854	0.03958	0.04063	0.04167	0.04219
						501.5	0.77108	501.5	0.99919	0.2943		551	0.02046	0.08759	0.17619	0.33375	0.49574	0.64318	0.79359		823	0.1905	0.12061			361	0.64286	0.63265	0.62245	0.62245	0.62245	0.62245		361.5	0.02448	0.03854	0.03802	0.04063	0.04167	0.04115
						502	0.76506	502	0.99954	0.29687		551.5	0.02058	0.0881	0.17715	0.33568	0.49855	0.64678	0.79788		824	0.1912	0.12093			361.5	0.63265	0.62245	0.62245	0.61224	0.64286	0.61224		362	0.02448	0.03802	0.03958	0.04115	0.04219	0.04167
						502.5	0.75904	502.5	0.99962	0.29951		552	0.02077	0.08866	0.17826	0.33748	0.50123	0.65056	0.80244		825	0.19194	0.12128			362	0.63265	0.62245	0.62245	0.63265	0.63265	0.62245		362.5	0.025	0.03854	0.03958	0.04063	0.04167	0.04167
						503	0.75301	503	0.99941	0.30221		552.5	0.02083	0.08913	0.17914	0.33948	0.50412	0.65417	0.80667		826	0.19269	0.12163			362.5	0.64286	0.63265	0.62245	0.63265	0.63265	0.63265		363	0.02552	0.03958	0.0401	0.04063	0.04167	0.04219
						503.5	0.74699	503.5	0.99893	0.30497		553	0.02092	0.08953	0.17996	0.34122	0.50667	0.65766	0.8112		827	0.19348	0.12197			363	0.62245	0.63265	0.64286	0.63265	0.63265	0.63265		363.5	0.025	0.03906	0.04063	0.0401	0.04167	0.04219
						504	0.74096	504	0.99819	0.30778		553.5	0.02106	0.08996	0.18087	0.34304	0.50927	0.66124	0.81558		828	0.19425	0.12237			363.5	0.64286	0.63265	0.64286	0.63265	0.63265	0.63265		364	0.02552	0.03906	0.0401	0.04115	0.04115	0.04167
						504.5	0.73494	504.5	0.99718	0.31066		554	0.02112	0.09052	0.1819	0.34495	0.51216	0.66509	0.82034		829	0.19509	0.12274			364	0.63265	0.63265	0.63265	0.62245	0.64286	0.63265		364.5	0.025	0.03958	0.03958	0.04167	0.04219	0.04167
						505	0.72892	505	0.99593	0.31361		554.5	0.02123	0.09091	0.18283	0.34673	0.51478	0.66851	0.82453		830	0.19594	0.12316			364.5	0.64286	0.64286	0.63265	0.64286	0.62245	0.62245		365	0.025	0.03958	0.0401	0.04219	0.04219	0.04219
						505.5	0.72289	505.5	0.99443	0.31661		555	0.02143	0.09145	0.1837	0.34849	0.51729	0.6719	0.82851		831	0.19685	0.12359			365	0.64286	0.63265	0.62245	0.63265	0.62245	0.63265		365.5	0.02604	0.03906	0.03958	0.04115	0.04219	0.04115
						506	0.71687	506	0.99268	0.31969		555.5	0.02155	0.09196	0.18457	0.35031	0.52013	0.67554	0.83264		832	0.19777	0.12403			365.5	0.62245	0.62245	0.62245	0.63265	0.63265	0.61224		366	0.02604	0.03906	0.03958	0.04115	0.04115	0.04115
						506.5	0.71084	506.5	0.99069	0.32282		556	0.02165	0.09242	0.18556	0.35204	0.52265	0.67883	0.83686		833	0.19871	0.12448			366	0.63265	0.62245	0.63265	0.63265	0.62245	0.61224		366.5	0.02604	0.03906	0.0401	0.04063	0.04167	0.04115
						507	0.70482	507	0.98848	0.32601		556.5	0.02176	0.09285	0.18643	0.35373	0.52529	0.68226	0.84092		834	0.19968	0.12493			366.5	0.62245	0.63265	0.62245	0.61224	0.62245	0.62245		367	0.02656	0.03906	0.0401	0.04115	0.04167	0.04167
						507.5	0.6988	507.5	0.98605	0.32926		557	0.02181	0.09327	0.1873	0.35542	0.52777	0.68543	0.84487		835	0.2007	0.1254			367	0.64286	0.62245	0.63265	0.62245	0.62245	0.63265		367.5	0.02708	0.03958	0.0401	0.04115	0.04167	0.04219
						508	0.68675	508	0.9834	0.33257		557.5	0.0219	0.09372	0.18815	0.35709	0.53027	0.68868	0.84905		836	0.20172	0.12587			367.5	0.62245	0.64286	0.63265	0.62245	0.62245	0.62245		368	0.02708	0.03958	0.03958	0.04167	0.04167	0.04219
						508.5	0.68072	508.5	0.98054	0.33593		558	0.02203	0.09426	0.18905	0.35879	0.53296	0.69211	0.85324		837	0.20278	0.12636			368	0.64286	0.63265	0.63265	0.62245	0.62245	0.62245		368.5	0.02708	0.03906	0.0401	0.04063	0.04219	0.04115
						509	0.6747	509	0.97747	0.33937		558.5	0.02212	0.09459	0.18991	0.36046	0.53535	0.69522	0.85717		838	0.20393	0.12684			368.5	0.64286	0.62245	0.63265	0.63265	0.62245	0.62245		369	0.0276	0.03958	0.0401	0.04115	0.04115	0.04219
						509.5	0.66867	509.5	0.97421	0.34285		559	0.02214	0.09501	0.19074	0.36198	0.53763	0.69838	0.86132		839	0.20502	0.12733			369	0.65306	0.63265	0.62245	0.62245	0.61224	0.63265		369.5	0.0276	0.03958	0.0401	0.04167	0.04219	0.04271
						510	0.66265	510	0.97077	0.34641		559.5	0.02222	0.0954	0.19154	0.36351	0.53987	0.70146	0.86513		840	0.20613	0.12783			369.5	0.63265	0.62245	0.64286	0.62245	0.63265	0.62245		370	0.0276	0.03958	0.0401	0.04115	0.04219	0.04271
						510.5	0.65663	510.5	0.96716	0.35003		560	0.02239	0.09582	0.19235	0.36504	0.54214	0.70446	0.86858		841	0.20727	0.12832			370	0.62245	0.62245	0.62245	0.61224	0.62245	0.62245		370.5	0.02813	0.0401	0.04063	0.04167	0.04219	0.04271
						511	0.6506	511	0.96336	0.35371		560.5	0.02254	0.09626	0.19318	0.3667	0.5446	0.70755	0.87234		842	0.20847	0.1288			370.5	0.63265	0.63265	0.61224	0.62245	0.62245	0.63265		371	0.02813	0.04063	0.04115	0.04167	0.04271	0.04219
						511.5	0.64458	511.5	0.95941	0.35746		561	0.02269	0.09669	0.19396	0.36827	0.54693	0.71063	0.87622		843	0.20966	0.12929			371	0.64286	0.62245	0.63265	0.63265	0.62245	0.63265		371.5	0.02865	0.0401	0.04115	0.04167	0.04219	0.04271
						512	0.63855	512	0.95529	0.36126		561.5	0.02275	0.0971	0.19474	0.36977	0.5492	0.71362	0.87998		844	0.21082	0.12976			371.5	0.63265	0.63265	0.63265	0.63265	0.62245	0.63265		372	0.02813	0.0401	0.0401	0.04115	0.04167	0.04167
						512.5	0.63253	512.5	0.95104	0.36514		562	0.0228	0.09745	0.19538	0.3712	0.55133	0.71644	0.88332		845	0.21209	0.13024			372	0.63265	0.63265	0.62245	0.62245	0.62245	0.63265		372.5	0.02813	0.03906	0.04063	0.04115	0.04167	0.04167
						513	0.62651	513	0.94664	0.36908		562.5	0.02292	0.09782	0.19615	0.37256	0.55354	0.7194	0.88683		846	0.21335	0.13071			372.5	0.63265	0.63265	0.63265	0.63265	0.63265	0.63265		373	0.02813	0.03958	0.0401	0.04115	0.04167	0.04219
						513.5	0.62048	513.5	0.9421	0.37309		563	0.02292	0.09818	0.19689	0.37402	0.5556	0.722	0.89049		847	0.21457	0.13113			373	0.63265	0.64286	0.63265	0.63265	0.62245	0.63265		373.5	0.02917	0.0401	0.0401	0.04167	0.04219	0.04219
						514	0.61446	514	0.93743	0.37717		563.5	0.02305	0.09851	0.19763	0.37541	0.55761	0.72436	0.89386		848	0.21579	0.13158			373.5	0.64286	0.64286	0.63265	0.63265	0.62245	0.62245		374	0.02865	0.0401	0.04063	0.04167	0.04167	0.04167
						514.5	0.60843	514.5	0.93263	0.3813		564	0.02314	0.09886	0.19836	0.37678	0.55956	0.72727	0.89679		849	0.217	0.13197			374	0.63265	0.64286	0.63265	0.63265	0.63265	0.62245		374.5	0.02917	0.03958	0.04063	0.04115	0.04167	0.04219
						515	0.60241	515	0.92772	0.3855		564.5	0.02325	0.09927	0.19892	0.37806	0.56166	0.72985	0.89969		850	0.21827	0.13237			374.5	0.64286	0.63265	0.64286	0.63265	0.62245	0.63265		375	0.02917	0.03958	0.0401	0.04115	0.04167	0.04219
						515.5	0.59639	515.5	0.92268	0.38976		565	0.02335	0.09962	0.19968	0.37944	0.56358	0.73235	0.90296		851	0.21951	0.13277			375	0.64286	0.64286	0.64286	0.63265	0.63265	0.62245		375.5	0.02917	0.04063	0.04115	0.04115	0.04219	0.04167
						516	0.58434	516	0.91755	0.39409		565.5	0.02344	0.09993	0.2003	0.38066	0.56547	0.73478	0.90596		852	0.22075	0.13311			375.5	0.64286	0.64286	0.63265	0.63265	0.64286	0.63265		376	0.02969	0.04063	0.04115	0.04167	0.04271	0.04219
						516.5	0.57831	516.5	0.91232	0.39848		566	0.02345	0.10018	0.20088	0.38181	0.56731	0.73699	0.90901		853	0.22201	0.13344			376	0.64286	0.63265	0.63265	0.62245	0.63265	0.62245		376.5	0.02969	0.04063	0.04063	0.04167	0.04219	0.04219
						517	0.57229	517	0.90699	0.40294		566.5	0.02351	0.10055	0.2014	0.383	0.569	0.73955	0.9123		854	0.2232	0.13376			376.5	0.64286	0.63265	0.63265	0.62245	0.63265	0.62245		377	0.02969	0.0401	0.04063	0.04115	0.04219	0.04167
						517.5	0.56627	517.5	0.90157	0.40747		567	0.02362	0.10084	0.2021	0.38423	0.5708	0.74216	0.91509		855	0.22442	0.13403			377	0.64286	0.64286	0.63265	0.63265	0.63265	0.63265		377.5	0.02917	0.0401	0.04115	0.04115	0.04219	0.04219
						518	0.56024	518	0.89608	0.41208		567.5	0.02367	0.10115	0.20269	0.3854	0.57258	0.74441	0.91779		856	0.22561	0.1343			377.5	0.64286	0.64286	0.64286	0.63265	0.63265	0.63265		378	0.02917	0.03958	0.0401	0.04115	0.04167	0.04167
						518.5	0.55422	518.5	0.89051	0.41674		568	0.02372	0.1014	0.20327	0.38662	0.57434	0.74683	0.92074		857	0.2268	0.13453			378	0.63265	0.63265	0.64286	0.63265	0.63265	0.64286		378.5	0.02969	0.03958	0.0401	0.04115	0.04115	0.04167
						519	0.54819	519	0.88487	0.42146		568.5	0.02382	0.10179	0.20389	0.38784	0.57619	0.74911	0.9234		858	0.22797	0.13475			378.5	0.63265	0.63265	0.63265	0.63265	0.63265	0.63265		379	0.02969	0.03958	0.0401	0.04115	0.04167	0.04167
						519.5	0.54217	519.5	0.87916	0.42625		569	0.02391	0.10206	0.20447	0.38892	0.5779	0.75115	0.92622		859	0.22916	0.13495			379	0.63265	0.63265	0.62245	0.63265	0.63265	0.63265		379.5	0.02969	0.03906	0.0401	0.04115	0.04167	0.04167
						520	0.53614	520	0.87339	0.43111		569.5	0.02395	0.10236	0.2051	0.39003	0.57952	0.75357	0.92898		860	0.23032	0.13512			379.5	0.63265	0.63265	0.63265	0.63265	0.64286	0.63265		380	0.02969	0.0401	0.04063	0.04115	0.04219	0.04219
						520.5	0.53012	520.5	0.86757	0.43603		570	0.02404	0.10262	0.2056	0.39114	0.58123	0.7555	0.93149		861	0.23147	0.13527			380	0.63265	0.64286	0.64286	0.63265	0.64286	0.63265		380.5	0.02969	0.03958	0.0401	0.04115	0.04167	0.04167
						521	0.5241	521	0.86172	0.44102		570.5	0.02412	0.10287	0.20609	0.39213	0.5827	0.75771	0.93401		862	0.23258	0.1354			380.5	0.64286	0.64286	0.64286	0.64286	0.64286	0.64286		381	0.02969	0.03958	0.0401	0.04115	0.04167	0.04167
						521.5	0.51807	521.5	0.85581	0.44606		571	0.02416	0.10314	0.20663	0.39321	0.58429	0.75981	0.93664		863	0.2337	0.13552			381	0.64286	0.64286	0.64286	0.63265	0.64286	0.64286		381.5	0.03021	0.03958	0.04063	0.04115	0.04167	0.04219
						522	0.51205	522	0.84988	0.45116		571.5	0.0242	0.10344	0.20707	0.39412	0.58563	0.76162	0.93872		864	0.23482	0.13559			381.5	0.64286	0.64286	0.64286	0.63265	0.64286	0.64286		382	0.03021	0.03958	0.0401	0.04115	0.04219	0.04219
						522.5	0.50602	522.5	0.8439	0.45631		572	0.02426	0.10371	0.20765	0.39511	0.58722	0.76365	0.94145		865	0.23588	0.13567			382	0.64286	0.64286	0.64286	0.64286	0.64286	0.64286		382.5	0.03021	0.03958	0.0401	0.04167	0.04167	0.04219
						523	0.5	523	0.8379	0.46151		572.5	0.02439	0.10391	0.20813	0.39618	0.58863	0.76555	0.944		866	0.23697	0.13572			382.5	0.64286	0.64286	0.64286	0.64286	0.64286	0.64286		383	0.02969	0.03958	0.0401	0.04167	0.04167	0.04219
						523.5	0.48795	523.5	0.83188	0.46677		573	0.02442	0.10416	0.20867	0.39706	0.59015	0.76755	0.94597		867	0.23804	0.13577			383	0.63265	0.64286	0.64286	0.63265	0.64286	0.63265		383.5	0.03021	0.0401	0.04063	0.04167	0.04219	0.04219
						524	0.48193	524	0.82584	0.47208		573.5	0.02449	0.10441	0.2091	0.39802	0.59155	0.76933	0.94815		868	0.23911	0.13577			383.5	0.63265	0.64286	0.64286	0.63265	0.63265	0.63265		384	0.03073	0.0401	0.04063	0.04219	0.04219	0.04271
						524.5	0.48193	524.5	0.81977	0.47743		574	0.02454	0.10463	0.20955	0.39889	0.59296	0.77114	0.95025		869	0.24015	0.13579			384	0.63265	0.64286	0.64286	0.63265	0.64286	0.63265		384.5	0.03073	0.03958	0.04063	0.04167	0.04219	0.04271
						525	0.4759	525	0.81368	0.48282		574.5	0.02457	0.1049	0.20996	0.39986	0.59418	0.77284	0.95254		870	0.24122	0.13577			384.5	0.64286	0.64286	0.64286	0.64286	0.64286	0.64286		385	0.03021	0.03958	0.0401	0.04167	0.04271	0.04219
						525.5	0.46386	525.5	0.80759	0.48825		575	0.02455	0.10508	0.21036	0.40073	0.59543	0.77466	0.95452		871	0.24226	0.13577			385	0.63265	0.64286	0.64286	0.64286	0.64286	0.64286		385.5	0.03021	0.03958	0.0401	0.04115	0.04219	0.04271
						526	0.45783	526	0.80149	0.49372		575.5	0.02468	0.10534	0.21081	0.40157	0.59672	0.77612	0.95664		872	0.2433	0.13572			385.5	0.63265	0.64286	0.64286	0.64286	0.64286	0.64286		386	0.03073	0.03958	0.0401	0.04167	0.04271	0.04271
						526.5	0.45181	526.5	0.79539	0.49923		576	0.0248	0.10559	0.21134	0.40244	0.59801	0.77819	0.95899		873	0.24432	0.13569			386	0.64286	0.64286	0.64286	0.64286	0.64286	0.63265		386.5	0.03021	0.03958	0.04063	0.04167	0.04219	0.04271
						527	0.44578	527	0.78929	0.50478		576.5	0.02483	0.10575	0.21166	0.40311	0.59909	0.77922	0.96058		874	0.24534	0.13564			386.5	0.64286	0.64286	0.64286	0.64286	0.64286	0.64286		387	0.03073	0.03958	0.04063	0.04167	0.04219	0.04271
						527.5	0.43976	527.5	0.7832	0.51036		577	0.02483	0.10593	0.21203	0.40397	0.60037	0.78101	0.96224		875	0.24635	0.13559			387	0.63265	0.64286	0.64286	0.64286	0.64286	0.64286		387.5	0.03073	0.03958	0.0401	0.04167	0.04271	0.04271
						528	0.43373	528	0.7771	0.51598		577.5	0.02491	0.10613	0.21238	0.40471	0.60146	0.78269	0.96459		876	0.24735	0.13552			387.5	0.64286	0.64286	0.64286	0.64286	0.64286	0.64286		388	0.03073	0.03958	0.04063	0.04219	0.04271	0.04271
						528.5	0.43373	528.5	0.77102	0.52163		578	0.02498	0.10634	0.21282	0.40539	0.60253	0.784	0.96622		877	0.24834	0.13545			388	0.64286	0.64286	0.64286	0.64286	0.64286	0.64286		388.5	0.03073	0.03958	0.04063	0.04167	0.04271	0.04323
						529	0.42169	529	0.76495	0.52731		578.5	0.02496	0.10645	0.21308	0.40597	0.60359	0.78538	0.96808		878	0.24931	0.13537			388.5	0.64286	0.64286	0.64286	0.64286	0.64286	0.64286		389	0.03021	0.03958	0.04063	0.04167	0.04271	0.04323
						529.5	0.41566	529.5	0.75889	0.53303		579	0.0249	0.10664	0.21348	0.40674	0.6046	0.78681	0.96994		879	0.25032	0.1353			389	0.63265	0.64286	0.64286	0.64286	0.64286	0.63265		389.5	0.03021	0.03958	0.04063	0.04219	0.04323	0.04375
						530	0.41566	530	0.75285	0.53876		579.5	0.02496	0.10679	0.21374	0.40743	0.60569	0.78821	0.97165		880	0.25129	0.13522			389.5	0.64286	0.64286	0.64286	0.64286	0.65306	0.64286		390	0.03073	0.03958	0.04063	0.04219	0.04323	0.04375
						530.5	0.40964	530.5	0.74682	0.54452		580	0.02504	0.10697	0.21393	0.40807	0.60657	0.7894	0.97316		881	0.25221	0.13512			390	0.64286	0.64286	0.65306	0.65306	0.65306	0.64286		390.5	0.03073	0.03958	0.04063	0.04219	0.04271	0.04375
						531	0.40361	531	0.7408	0.5503		580.5	0.02515	0.10716	0.2143	0.40876	0.60759	0.79088	0.97491		882	0.25315	0.13502			390.5	0.64286	0.65306	0.65306	0.64286	0.65306	0.64286		391	0.03073	0.03906	0.04063	0.04219	0.04271	0.04375
						531.5	0.39759	531.5	0.73482	0.5561		581	0.02517	0.10739	0.21465	0.40938	0.60856	0.79215	0.97647		883	0.25407	0.13492			391	0.63265	0.65306	0.65306	0.65306	0.65306	0.64286		391.5	0.03073	0.03906	0.04063	0.04219	0.04323	0.04323
						532	0.39157	532	0.72885	0.56192		581.5	0.02518	0.10747	0.21492	0.40994	0.60947	0.79312	0.97786		884	0.25499	0.13483			391.5	0.64286	0.65306	0.65306	0.65306	0.65306	0.65306		392	0.03073	0.03906	0.04063	0.04219	0.04323	0.04323
						532.5	0.38554	532.5	0.72291	0.56776		582	0.0252	0.10763	0.21519	0.41049	0.6103	0.79433	0.979		885	0.25588	0.1347			392	0.64286	0.65306	0.65306	0.65306	0.65306	0.65306		392.5	0.03021	0.03906	0.04063	0.04219	0.04323	0.04375
						533	0.37952	533	0.717	0.57363		582.5	0.02525	0.10771	0.21548	0.411	0.61111	0.79543	0.98037		886	0.25675	0.13458			392.5	0.64286	0.65306	0.65306	0.65306	0.65306	0.65306		393	0.03021	0.03906	0.04063	0.04219	0.04323	0.04375
						533.5	0.37349	533.5	0.71111	0.57951		583	0.02528	0.10788	0.21576	0.4115	0.61189	0.79673	0.98171		887	0.25762	0.13445			393	0.64286	0.65306	0.65306	0.65306	0.65306	0.65306		393.5	0.03073	0.03906	0.04063	0.04219	0.04323	0.04375
						534	0.36747	534	0.70527	0.58542		583.5	0.02529	0.10805	0.21598	0.41201	0.61266	0.79761	0.98284		888	0.25841	0.1343			393.5	0.64286	0.65306	0.65306	0.65306	0.65306	0.65306		394	0.03073	0.03906	0.04063	0.04219	0.04323	0.04427
						534.5	0.36145	534.5	0.69946	0.59135		584	0.02532	0.10815	0.21625	0.4126	0.61356	0.79853	0.98441		889	0.25918	0.13413			394	0.64286	0.64286	0.65306	0.65306	0.65306	0.65306		394.5	0.03073	0.03906	0.04063	0.04219	0.04323	0.04427
						535	0.36145	535	0.69369	0.5973		584.5	0.02531	0.10826	0.21643	0.41307	0.6141	0.79958	0.98575		890	0.25995	0.13396			394.5	0.64286	0.65306	0.64286	0.64286	0.65306	0.65306		395	0.03073	0.03906	0.04063	0.04219	0.04375	0.04427
						535.5	0.35542	535.5	0.68795	0.60326		585	0.0253	0.10838	0.21655	0.41347	0.61482	0.80057	0.98694		891	0.26064	0.13378			395	0.64286	0.64286	0.65306	0.65306	0.65306	0.64286		395.5	0.03073	0.03906	0.04063	0.04219	0.04375	0.04427
						536	0.3494	536	0.68224	0.60924		585.5	0.02542	0.1085	0.21691	0.41396	0.61562	0.80122	0.98798		892	0.26131	0.13358			395.5	0.64286	0.65306	0.65306	0.65306	0.65306	0.65306		396	0.03073	0.03906	0.04063	0.04219	0.04375	0.04427
						536.5	0.34337	536.5	0.67658	0.61523		586	0.02545	0.10859	0.21707	0.41441	0.6161	0.8022	0.9891		893	0.26198	0.13339			396	0.64286	0.65306	0.65306	0.65306	0.65306	0.65306		396.5	0.03073	0.03906	0.04063	0.04271	0.04375	0.04479
						537	0.33735	537	0.67096	0.62125		586.5	0.02542	0.1086	0.21725	0.41475	0.61666	0.80303	0.9897		894	0.26263	0.13314			396.5	0.64286	0.65306	0.65306	0.65306	0.65306	0.65306		397	0.03073	0.03906	0.04115	0.04271	0.04375	0.04479
						537.5	0.33133	537.5	0.66539	0.62728		587	0.02532	0.10867	0.21735	0.415	0.61721	0.80377	0.99025		895	0.26322	0.13291			397	0.64286	0.65306	0.65306	0.65306	0.65306	0.65306		397.5	0.03073	0.03906	0.04115	0.04271	0.04375	0.04479
						538	0.3253	538	0.65985	0.63333		587.5	0.02536	0.10875	0.21749	0.41535	0.61772	0.80418	0.99112		896	0.26375	0.13264			397.5	0.64286	0.64286	0.65306	0.65306	0.65306	0.65306		398	0.03073	0.03906	0.04063	0.04271	0.04375	0.04479
						538.5	0.31928	538.5	0.65435	0.63939		588	0.02542	0.10886	0.21758	0.41562	0.61819	0.8049	0.99212		897	0.26424	0.13237			398	0.64286	0.64286	0.65306	0.65306	0.65306	0.65306		398.5	0.03073	0.03906	0.04063	0.04271	0.04427	0.04479
						539	0.31928	539	0.6489	0.64547		588.5	0.02544	0.10894	0.21778	0.41586	0.61858	0.80551	0.99318		898	0.26469	0.13207			398.5	0.64286	0.65306	0.66327	0.65306	0.65306	0.65306		399	0.03073	0.03906	0.04115	0.04271	0.04427	0.04479
						539.5	0.31325	539.5	0.6435	0.65154		589	0.02548	0.10905	0.21788	0.41625	0.61906	0.8061	0.99397		899	0.26511	0.13177			399	0.64286	0.65306	0.66327	0.65306	0.66327	0.65306		399.5	0.03073	0.03906	0.04063	0.04271	0.04427	0.04531
						540	0.30723	540	0.63815	0.65763		589.5	0.02552	0.10914	0.21801	0.41648	0.61949	0.8068	0.99421		900	0.26548	0.13148			399.5	0.64286	0.65306	0.65306	0.65306	0.65306	0.65306		400	0.03021	0.03854	0.04063	0.04271	0.04427	0.04531
						540.5	0.3012	540.5	0.63284	0.66371		590	0.02552	0.10921	0.21829	0.41684	0.61986	0.80736	0.99523		901	0.26578	0.13113			400	0.64286	0.65306	0.65306	0.65306	0.65306	0.65306		400.5	0.03021	0.03906	0.04115	0.04271	0.04427	0.04531
						541	0.3012	541	0.62759	0.6698		590.5	0.02562	0.10919	0.21837	0.41702	0.62031	0.80773	0.99611		902	0.26605	0.13081			400.5	0.64286	0.65306	0.65306	0.65306	0.66327	0.65306		401	0.03073	0.03906	0.04115	0.04323	0.04479	0.04583
						541.5	0.29518	541.5	0.62238	0.67588		591	0.0256	0.10918	0.21843	0.41725	0.62058	0.80821	0.99616		903	0.2663	0.13046			401	0.64286	0.65306	0.65306	0.65306	0.65306	0.65306		401.5	0.03073	0.03906	0.04115	0.04323	0.04479	0.04583
						542	0.28916	542	0.61723	0.68197		591.5	0.0256	0.10927	0.21845	0.41737	0.62085	0.80854	0.9967		904	0.26645	0.13011			401.5	0.64286	0.65306	0.65306	0.65306	0.65306	0.65306		402	0.03073	0.03906	0.04115	0.04323	0.04479	0.04583
						542.5	0.28313	542.5	0.61212	0.68804		592	0.0256	0.10929	0.21849	0.41759	0.6211	0.80889	0.99724		905	0.26662	0.12974			402	0.64286	0.65306	0.65306	0.65306	0.66327	0.65306		402.5	0.03073	0.03906	0.04115	0.04323	0.04479	0.04583
						543	0.28313	543	0.60706	0.69411		592.5	0.02559	0.10934	0.21852	0.41776	0.62133	0.80924	0.99796		906	0.2667	0.12939			402.5	0.64286	0.65306	0.65306	0.65306	0.65306	0.65306		403	0.03073	0.03906	0.04115	0.04375	0.04531	0.04635
						543.5	0.27711	543.5	0.60206	0.70017		593	0.02562	0.10939	0.21863	0.41792	0.62155	0.80951	0.99809		907	0.26677	0.12902			403	0.64286	0.65306	0.65306	0.65306	0.65306	0.65306		403.5	0.03073	0.03906	0.04115	0.04375	0.04531	0.04635
						544	0.27108	544	0.5971	0.70621		593.5	0.02562	0.10942	0.21874	0.41803	0.62176	0.80988	0.99854		908	0.26682	0.12867			403.5	0.64286	0.65306	0.65306	0.65306	0.66327	0.65306		404	0.03073	0.03906	0.04167	0.04375	0.04531	0.04635
						544.5	0.26506	544.5	0.59221	0.71224		594	0.02562	0.10942	0.21866	0.4181	0.62196	0.81005	0.99876		909	0.26685	0.12832			404	0.64286	0.65306	0.65306	0.66327	0.66327	0.65306		404.5	0.03073	0.03906	0.04167	0.04375	0.04583	0.04688
						545	0.26506	545	0.58736	0.71825		594.5	0.0256	0.10947	0.2187	0.41821	0.62207	0.8104	0.99893		910	0.26682	0.12798			404.5	0.64286	0.65306	0.65306	0.66327	0.66327	0.66327		405	0.03073	0.03906	0.04167	0.04427	0.04531	0.04688
						545.5	0.25904	545.5	0.58259	0.72422		595	0.02564	0.1095	0.21882	0.41835	0.62222	0.81047	0.99944		911	0.26682	0.12763			405	0.64286	0.65306	0.65306	0.66327	0.65306	0.65306		405.5	0.03073	0.03906	0.04167	0.04427	0.04583	0.0474
						546	0.25301	546	0.57787	0.73018		595.5	0.02562	0.1095	0.2188	0.41832	0.62228	0.81079	0.99939		912	0.26675	0.12731			405.5	0.64286	0.65306	0.65306	0.65306	0.65306	0.65306		406	0.03073	0.03906	0.04167	0.04427	0.04635	0.0474
						546.5	0.25301	546.5	0.57319	0.7361		596	0.02564	0.10949	0.21877	0.41831	0.62236	0.81094	0.99962		913	0.2667	0.12701			406	0.64286	0.65306	0.65306	0.65306	0.65306	0.65306		406.5	0.03073	0.03958	0.04219	0.04427	0.04635	0.04792
						547	0.24699	547	0.56856	0.74199		596.5	0.02562	0.10947	0.21882	0.41833	0.62243	0.81116	0.99975		914	0.26657	0.12674			406.5	0.64286	0.64286	0.65306	0.65306	0.65306	0.65306		407	0.03125	0.03958	0.04219	0.04479	0.04688	0.04792
						547.5	0.24096	547.5	0.56397	0.74785		597	0.02568	0.10953	0.21882	0.41838	0.62246	0.81108	0.99964		915	0.26647	0.12649			407	0.64286	0.64286	0.65306	0.65306	0.66327	0.66327		407.5	0.03125	0.03958	0.04219	0.04479	0.04688	0.04844
						548	0.24096	548	0.55944	0.75367		597.5	0.02564	0.10955	0.21877	0.41842	0.6225	0.81107	0.99973		916	0.2664	0.12627			407.5	0.64286	0.65306	0.65306	0.65306	0.65306	0.65306		408	0.03125	0.03958	0.04219	0.04531	0.04688	0.04844
						548.5	0.23494	548.5	0.55496	0.75944		598	0.02567	0.10955	0.21879	0.41843	0.6225	0.81111	1		917	0.26628	0.12607			408	0.64286	0.64286	0.65306	0.65306	0.65306	0.65306		408.5	0.03125	0.03958	0.04219	0.04531	0.0474	0.04844
						549	0.22892	549	0.55053	0.76518		598.5	0.02565	0.10953	0.2187	0.4184	0.62229	0.81112	1		918	0.26618	0.12592			408.5	0.64286	0.65306	0.65306	0.66327	0.66327	0.66327		409	0.03125	0.03958	0.04271	0.04583	0.0474	0.04896
						549.5	0.22892	549.5	0.54615	0.77086		599	0.02562	0.10944	0.21864	0.41823	0.62221	0.81094	0.99969		919	0.2661	0.12579			409	0.64286	0.65306	0.65306	0.65306	0.66327	0.66327		409.5	0.03125	0.0401	0.04271	0.04583	0.04792	0.04948
						550	0.22289	550	0.54182	0.7765		599.5	0.0256	0.10939	0.21851	0.41816	0.62219	0.81075	0.99977		920	0.26603	0.12572			409.5	0.64286	0.65306	0.65306	0.65306	0.66327	0.66327		410	0.03125	0.0401	0.04323	0.04583	0.04792	0.04948
						550.5	0.22289	550.5	0.53754	0.7821		600	0.0256	0.10934	0.21853	0.41797	0.62209	0.81061	0.99922		921	0.2659	0.12567			410	0.64286	0.64286	0.65306	0.65306	0.65306	0.65306		410.5	0.03125	0.0401	0.04323	0.04583	0.04792	0.04948
						551	0.21687	551	0.53333	0.78765		600.5	0.02562	0.10937	0.2184	0.41793	0.62191	0.81034	0.999		922	0.26583	0.12567			410.5	0.64286	0.65306	0.65306	0.65306	0.66327	0.65306		411	0.03125	0.0401	0.04323	0.04583	0.04792	0.05
						551.5	0.21084	551.5	0.52917	0.79314		601	0.02568	0.10939	0.21843	0.41784	0.62169	0.81031	0.99879		923	0.26576	0.12574			411	0.63265	0.64286	0.65306	0.65306	0.66327	0.65306		411.5	0.03125	0.0401	0.04323	0.04635	0.04844	0.05
						552	0.21084	552	0.52505	0.79858		601.5	0.0256	0.10931	0.2182	0.41764	0.62139	0.81002	0.9987		924	0.26573	0.12584			411.5	0.64286	0.64286	0.65306	0.65306	0.66327	0.65306		412	0.03177	0.0401	0.04375	0.04635	0.04844	0.05052
						552.5	0.20482	552.5	0.52099	0.80396		602	0.0255	0.10914	0.21803	0.41735	0.6211	0.80958	0.99825		925	0.26568	0.12599			412	0.64286	0.65306	0.65306	0.65306	0.65306	0.65306		412.5	0.03177	0.0401	0.04375	0.04635	0.04896	0.05052
						553	0.1988	553	0.51697	0.80929		602.5	0.02544	0.10908	0.21799	0.41722	0.62085	0.80932	0.99781		926	0.26566	0.12619			412.5	0.64286	0.64286	0.65306	0.65306	0.65306	0.65306		413	0.03177	0.0401	0.04375	0.04688	0.04896	0.05052
						553.5	0.1988	553.5	0.513	0.81455		603	0.02552	0.10914	0.21793	0.41708	0.62071	0.80895	0.99734		927	0.26571	0.12644			413	0.63265	0.64286	0.64286	0.65306	0.65306	0.65306		413.5	0.03177	0.04063	0.04375	0.04688	0.04896	0.05104
						554	0.19277	554	0.50908	0.81976		603.5	0.02557	0.10909	0.21778	0.4168	0.62023	0.80859	0.99678		928	0.26578	0.12676			413.5	0.63265	0.64286	0.64286	0.65306	0.65306	0.65306		414	0.03177	0.04063	0.04375	0.04688	0.04948	0.05104
						554.5	0.19277	554.5	0.50519	0.8249		604	0.02558	0.10902	0.21762	0.4165	0.61998	0.808	0.99636		929	0.26588	0.12711			414	0.63265	0.64286	0.65306	0.65306	0.65306	0.65306		414.5	0.03177	0.04063	0.04427	0.0474	0.04948	0.05156
						555	0.18675	555	0.50136	0.82998		604.5	0.02555	0.10895	0.21753	0.41627	0.61973	0.80761	0.99585		930	0.26598	0.12753			414.5	0.63265	0.64286	0.64286	0.65306	0.65306	0.64286		415	0.03229	0.04063	0.04427	0.0474	0.04948	0.05156
						555.5	0.18675	555.5	0.49756	0.83499		605	0.02557	0.10885	0.21737	0.41603	0.61922	0.80707	0.9954		931	0.26613	0.128			415	0.63265	0.64286	0.64286	0.64286	0.65306	0.65306		415.5	0.03229	0.04063	0.04427	0.0474	0.05	0.05156
						556	0.18072	556	0.49382	0.83994		605.5	0.0255	0.10873	0.21712	0.41574	0.61868	0.80655	0.99473		932	0.26633	0.1285			415.5	0.63265	0.64286	0.65306	0.65306	0.65306	0.65306		416	0.03229	0.04115	0.04427	0.04792	0.05	0.05208
						556.5	0.18072	556.5	0.49012	0.84483		606	0.0255	0.10865	0.21696	0.41542	0.61829	0.80596	0.99369		933	0.26652	0.12907			416	0.63265	0.64286	0.65306	0.65306	0.65306	0.65306		416.5	0.03229	0.04115	0.04479	0.04792	0.05	0.05208
						557	0.1747	557	0.48646	0.84966		606.5	0.02546	0.1086	0.21677	0.41508	0.61778	0.80548	0.99314		934	0.26682	0.12969			416.5	0.63265	0.64286	0.64286	0.65306	0.65306	0.65306		417	0.03229	0.04063	0.04427	0.04792	0.05	0.05208
						557.5	0.1747	557.5	0.48286	0.85442		607	0.02544	0.10848	0.21655	0.41473	0.61726	0.80476	0.99222		935	0.2671	0.13033			417	0.63265	0.64286	0.64286	0.64286	0.64286	0.64286		417.5	0.03229	0.04063	0.04479	0.04792	0.05	0.05208
						558	0.16867	558	0.47929	0.85913		607.5	0.02535	0.10829	0.21632	0.41441	0.61673	0.8043	0.9916		936	0.26744	0.13103			417.5	0.63265	0.63265	0.64286	0.64286	0.64286	0.64286		418	0.03229	0.04115	0.04479	0.04792	0.05	0.05208
						558.5	0.16867	558.5	0.47578	0.86378		608	0.02538	0.10823	0.21616	0.41401	0.61614	0.80344	0.9909		937	0.26779	0.13177			418	0.63265	0.63265	0.64286	0.64286	0.64286	0.64286		418.5	0.03229	0.04115	0.04427	0.04792	0.05	0.05208
						559	0.16265	559	0.47232	0.86836		608.5	0.02539	0.10815	0.21597	0.41361	0.61563	0.80267	0.9899		938	0.26819	0.13254			418.5	0.62245	0.63265	0.63265	0.63265	0.64286	0.64286		419	0.03229	0.04115	0.04479	0.04792	0.05	0.05208
						559.5	0.16265	559.5	0.46889	0.87288		609	0.02532	0.10808	0.21571	0.4132	0.61505	0.80197	0.98881		939	0.26866	0.13336			419	0.62245	0.63265	0.63265	0.63265	0.64286	0.64286		419.5	0.03229	0.04115	0.04479	0.04792	0.05	0.05208
						560	0.15663	560	0.4655	0.87733		609.5	0.02525	0.10795	0.21544	0.41279	0.61451	0.80133	0.98811		940	0.2691	0.13421			419.5	0.62245	0.63265	0.63265	0.63265	0.64286	0.63265		420	0.03229	0.04115	0.04479	0.04792	0.05	0.05208
						560.5	0.15663	560.5	0.46216	0.88171		610	0.02523	0.1078	0.21519	0.41237	0.6138	0.80047	0.98702		941	0.26965	0.13507			420	0.62245	0.63265	0.63265	0.63265	0.63265	0.63265		420.5	0.03229	0.04063	0.04427	0.04792	0.05	0.05156
						561	0.1506	561	0.45885	0.88602		610.5	0.02515	0.1076	0.2149	0.41188	0.6132	0.79964	0.98607		942	0.27025	0.13599			420.5	0.62245	0.62245	0.63265	0.63265	0.63265	0.63265		421	0.03229	0.04063	0.04427	0.0474	0.05	0.05156
						561.5	0.1506	561.5	0.45559	0.89026		611	0.02515	0.10752	0.21467	0.41146	0.61249	0.79873	0.98526		943	0.27089	0.13691			421	0.62245	0.62245	0.62245	0.62245	0.63265	0.63265		421.5	0.03229	0.04063	0.04427	0.0474	0.04948	0.05156
						562	0.14458	562	0.45236	0.89443		611.5	0.02511	0.10735	0.21442	0.41093	0.61183	0.79774	0.98377		944	0.27154	0.13785			421.5	0.61224	0.62245	0.62245	0.62245	0.63265	0.63265		422	0.03229	0.04063	0.04427	0.0474	0.04948	0.05156
						562.5	0.14458	562.5	0.44916	0.89852		612	0.02506	0.10728	0.21421	0.41047	0.61111	0.79705	0.98281		945	0.27223	0.13884			422	0.61224	0.61224	0.62245	0.62245	0.62245	0.62245		422.5	0.03229	0.04063	0.04375	0.04688	0.04948	0.05104
						563	0.14458	563	0.446	0.90254		612.5	0.02509	0.10718	0.21387	0.41006	0.61036	0.79623	0.98214		946	0.27293	0.13984			422.5	0.61224	0.61224	0.62245	0.62245	0.62245	0.62245		423	0.03177	0.0401	0.04375	0.04688	0.04896	0.05104
						563.5	0.13855	563.5	0.44288	0.90647		613	0.02506	0.10706	0.2136	0.40952	0.60968	0.79522	0.98068		947	0.27372	0.14083			423	0.61224	0.61224	0.61224	0.61224	0.62245	0.62245		423.5	0.03177	0.0401	0.04323	0.04635	0.04896	0.05052
						564	0.13855	564	0.4398	0.91033		613.5	0.02508	0.10687	0.21331	0.40905	0.609	0.79447	0.97943		948	0.27451	0.14185			423.5	0.60204	0.61224	0.61224	0.61224	0.62245	0.61224		424	0.03177	0.0401	0.04323	0.04635	0.04844	0.05
						564.5	0.13855	564.5	0.43676	0.91409		614	0.02508	0.10682	0.21304	0.40853	0.60813	0.79342	0.97848		949	0.27538	0.14286			424	0.60204	0.61224	0.61224	0.61224	0.61224	0.61224		424.5	0.03177	0.03958	0.04323	0.04583	0.04792	0.05
						565	0.13253	565	0.43376	0.91778		614.5	0.02508	0.10666	0.21279	0.40799	0.60739	0.79236	0.97724		950	0.27628	0.14391			424.5	0.60204	0.60204	0.61224	0.61224	0.61224	0.61224		425	0.03177	0.03958	0.04271	0.04583	0.04792	0.04948
						565.5	0.13253	565.5	0.43078	0.92139		615	0.02506	0.10646	0.21249	0.40755	0.60666	0.79135	0.97598		951	0.27722	0.14495			425	0.60204	0.60204	0.60204	0.60204	0.61224	0.61224		425.5	0.03125	0.03958	0.04271	0.04531	0.0474	0.04896
						566	0.12651	566	0.42784	0.92492		615.5	0.02502	0.10634	0.21218	0.40695	0.60584	0.79043	0.97463		952	0.27821	0.14599			425.5	0.60204	0.60204	0.60204	0.60204	0.61224	0.61224		426	0.03125	0.03906	0.04219	0.04531	0.04688	0.04844
						566.5	0.12651	566.5	0.42494	0.92836		616	0.02493	0.10617	0.21182	0.40634	0.60501	0.78929	0.97307		953	0.27925	0.14703			426	0.59184	0.60204	0.60204	0.60204	0.60204	0.60204		426.5	0.03125	0.03906	0.04167	0.04479	0.04635	0.04792
						567	0.12651	567	0.42208	0.93173		616.5	0.02482	0.10594	0.21151	0.40567	0.60412	0.78804	0.97181		954	0.28037	0.14805			426.5	0.59184	0.59184	0.60204	0.60204	0.60204	0.60204		427	0.03073	0.03854	0.04167	0.04427	0.04635	0.04792
						567.5	0.12048	567.5	0.41925	0.93501		617	0.02477	0.10579	0.21112	0.40512	0.6032	0.78693	0.97019		955	0.28154	0.14909			427	0.59184	0.59184	0.59184	0.60204	0.60204	0.60204		427.5	0.03073	0.03854	0.04115	0.04375	0.04583	0.0474
						568	0.12048	568	0.41645	0.93822		617.5	0.02477	0.10566	0.21081	0.40449	0.6023	0.78574	0.96874		956	0.28275	0.15011			427.5	0.59184	0.59184	0.59184	0.59184	0.59184	0.59184		428	0.03073	0.03802	0.04063	0.04375	0.04531	0.04688
						568.5	0.12048	568.5	0.41369	0.94133		618	0.02477	0.10552	0.21054	0.40393	0.60146	0.78481	0.96798		957	0.28402	0.15113			428	0.58163	0.58163	0.59184	0.59184	0.59184	0.59184		428.5	0.03021	0.03802	0.04063	0.04323	0.04479	0.04635
						569	0.11446	569	0.41096	0.94435		618.5	0.02474	0.10532	0.21019	0.40325	0.60055	0.78357	0.96631		958	0.28536	0.15212			428.5	0.58163	0.58163	0.58163	0.58163	0.58163	0.59184		429	0.03021	0.0375	0.0401	0.04271	0.04427	0.04583
						569.5	0.11446	569.5	0.40827	0.94729		619	0.02469	0.10515	0.20986	0.40262	0.59971	0.78222	0.96473		959	0.28672	0.15314			429	0.58163	0.58163	0.58163	0.58163	0.58163	0.58163		429.5	0.03021	0.03698	0.03958	0.04219	0.04375	0.04531
						570	0.11446	570	0.40561	0.95015		619.5	0.02459	0.10495	0.20942	0.40191	0.59865	0.78096	0.96292		960	0.28811	0.1541			429.5	0.57143	0.58163	0.58163	0.58163	0.58163	0.58163		430	0.02969	0.03698	0.03958	0.04167	0.04323	0.04479
						570.5	0.10843	570.5	0.40299	0.95292		620	0.02449	0.1047	0.20899	0.40124	0.59758	0.77974	0.96125		961	0.28957	0.1551			430	0.57143	0.57143	0.57143	0.57143	0.58163	0.58163		430.5	0.02969	0.03646	0.03906	0.04115	0.04323	0.04427
						571	0.10843	571	0.40038	0.95561		620.5	0.02445	0.10454	0.20867	0.40061	0.59669	0.77827	0.95994		962	0.29104	0.15606			430.5	0.57143	0.57143	0.57143	0.57143	0.57143	0.57143		431	0.02917	0.03594	0.03854	0.04063	0.04219	0.04375
						571.5	0.10843	571.5	0.39782	0.95822		621	0.02451	0.10441	0.20833	0.39994	0.59578	0.77716	0.95876		963	0.29258	0.15701			431	0.56122	0.56122	0.57143	0.57143	0.57143	0.57143		431.5	0.02917	0.03594	0.03802	0.0401	0.04219	0.04323
						572	0.10241	572	0.39529	0.96073		621.5	0.02449	0.10425	0.20791	0.39928	0.59469	0.7758	0.95693		964	0.29419	0.15795			431.5	0.56122	0.56122	0.56122	0.56122	0.56122	0.56122		432	0.02865	0.03542	0.0375	0.0401	0.04167	0.04271
						572.5	0.10241	572.5	0.39278	0.96316		622	0.02445	0.10401	0.20751	0.39862	0.5936	0.77441	0.9555		965	0.29583	0.15889			432	0.56122	0.56122	0.56122	0.56122	0.56122	0.56122		432.5	0.02865	0.0349	0.03698	0.03958	0.04115	0.04219
						573	0.10241	573	0.39032	0.96549		622.5	0.02437	0.10386	0.20713	0.39792	0.59268	0.77313	0.95379		966	0.29754	0.15981			432.5	0.56122	0.55102	0.55102	0.55102	0.56122	0.56122		433	0.02813	0.0349	0.03698	0.03906	0.04063	0.04167
						573.5	0.10241	573.5	0.38789	0.96774		623	0.02429	0.10367	0.20677	0.39719	0.59149	0.77177	0.95216		967	0.29928	0.1607			433	0.56122	0.55102	0.55102	0.55102	0.55102	0.55102		433.5	0.02813	0.03438	0.03646	0.03854	0.0401	0.04115
						574	0.09639	574	0.3855	0.9699		623.5	0.02427	0.10349	0.20636	0.39644	0.59033	0.77056	0.95047		968	0.30109	0.1616			433.5	0.55102	0.55102	0.55102	0.55102	0.55102	0.55102		434	0.0276	0.03385	0.03594	0.03802	0.03958	0.04063
						574.5	0.09639	574.5	0.38314	0.97197		624	0.0242	0.10326	0.20587	0.39561	0.5892	0.76912	0.94874		969	0.30292	0.16249			434	0.55102	0.54082	0.55102	0.54082	0.55102	0.54082		434.5	0.0276	0.03385	0.03594	0.0375	0.03906	0.0401
						575	0.09639	575	0.38082	0.97396		624.5	0.02416	0.10302	0.20553	0.39481	0.58801	0.76757	0.94688		970	0.30488	0.16336			434.5	0.54082	0.54082	0.54082	0.54082	0.54082	0.54082		435	0.0276	0.03333	0.03542	0.0375	0.03854	0.03958
						575.5	0.09036	575.5	0.37854	0.97587		625	0.02413	0.10282	0.20513	0.39405	0.5869	0.76618	0.94494		971	0.30689	0.16423			435	0.54082	0.54082	0.54082	0.54082	0.54082	0.54082		435.5	0.02708	0.03281	0.0349	0.03698	0.03802	0.03906
						576	0.09036	576	0.37629	0.9777		625.5	0.02408	0.1026	0.20474	0.39334	0.58582	0.76489	0.94306		972	0.30898	0.1651			435.5	0.54082	0.54082	0.53061	0.53061	0.54082	0.53061		436	0.02708	0.03281	0.03438	0.03646	0.0375	0.03854
						576.5	0.09036	576.5	0.37406	0.97943		626	0.02402	0.10241	0.20431	0.39253	0.58451	0.76319	0.94134		973	0.31116	0.16594			436	0.53061	0.53061	0.53061	0.53061	0.53061	0.53061		436.5	0.02656	0.03229	0.03438	0.03594	0.03698	0.03802
						577	0.09036	577	0.37186	0.98109		626.5	0.02397	0.10222	0.20386	0.39171	0.58344	0.7616	0.9394		974	0.31337	0.16678			436.5	0.53061	0.53061	0.53061	0.53061	0.53061	0.53061		437	0.02656	0.03177	0.03385	0.03542	0.03646	0.0375
						577.5	0.08434	577.5	0.3697	0.98268		627	0.02392	0.102	0.20348	0.39092	0.58226	0.76012	0.93761		975	0.31568	0.16763			437	0.53061	0.52041	0.52041	0.52041	0.52041	0.52041		437.5	0.02604	0.03177	0.03333	0.0349	0.03594	0.03698
						578	0.08434	578	0.36758	0.98418		627.5	0.02383	0.10174	0.20301	0.39007	0.58112	0.75865	0.9356		976	0.31803	0.16847			437.5	0.52041	0.52041	0.52041	0.52041	0.52041	0.52041		438	0.02604	0.03125	0.03281	0.0349	0.03594	0.03646
						578.5	0.08434	578.5	0.3655	0.9856		628	0.0238	0.10157	0.20255	0.38918	0.5799	0.757	0.93395		977	0.32051	0.16931			438	0.52041	0.5102	0.5102	0.5102	0.5102	0.5102		438.5	0.02604	0.03125	0.03281	0.03438	0.03542	0.03594
						579	0.08434	579	0.36343	0.98695		628.5	0.02375	0.10132	0.20207	0.3884	0.57868	0.75545	0.93199		978	0.32304	0.17013			438.5	0.52041	0.5102	0.5102	0.5102	0.5102	0.5102		439	0.02552	0.03073	0.03229	0.03385	0.0349	0.03542
						579.5	0.08434	579.5	0.3614	0.98822		629	0.0237	0.10113	0.20162	0.38749	0.57738	0.75377	0.92972		979	0.32567	0.17098			439	0.5102	0.5102	0.5	0.5102	0.5102	0.5102		439.5	0.02552	0.03021	0.03177	0.03333	0.03438	0.0349
						580	0.07831	580	0.35941	0.98942		629.5	0.02366	0.10086	0.2012	0.3867	0.57622	0.75229	0.92805		980	0.3284	0.17182			439.5	0.5102	0.5	0.5	0.5	0.5	0.5		440	0.025	0.02969	0.03177	0.03281	0.03385	0.03438
						580.5	0.07831	580.5	0.35745	0.99055		630	0.02363	0.10064	0.20069	0.38584	0.57491	0.75061	0.92589		981	0.33121	0.17266			440	0.5102	0.5	0.5	0.5	0.5	0.5		440.5	0.025	0.02969	0.03125	0.03281	0.03385	0.03438
						581	0.07831	581	0.35552	0.99161		630.5	0.02354	0.10047	0.20024	0.38505	0.57373	0.74906	0.92404		982	0.33411	0.17348			440.5	0.5	0.5	0.5	0.4898	0.5	0.4898		441	0.025	0.02969	0.03073	0.03229	0.03333	0.03385
						581.5	0.07831	581.5	0.35362	0.99261		631	0.02345	0.10016	0.19975	0.38409	0.57237	0.74735	0.92168		983	0.33709	0.17433			441	0.5	0.4898	0.4898	0.4898	0.4898	0.4898		441.5	0.02448	0.02917	0.03073	0.03177	0.03281	0.03333
						582	0.07831	582	0.35176	0.99354		631.5	0.02338	0.09991	0.19923	0.38332	0.57111	0.74577	0.91995		984	0.34016	0.17519			441.5	0.4898	0.4898	0.47959	0.4898	0.4898	0.4898		442	0.02448	0.02917	0.03021	0.03177	0.03229	0.03281
						582.5	0.07229	582.5	0.34992	0.99442		632	0.02333	0.0996	0.19869	0.38235	0.56967	0.74402	0.91778		985	0.34334	0.17604			442	0.4898	0.4898	0.47959	0.47959	0.47959	0.47959		442.5	0.02396	0.02865	0.02969	0.03125	0.03229	0.03229
						583	0.07229	583	0.34812	0.99522		632.5	0.0233	0.0994	0.19826	0.38152	0.56852	0.74227	0.9157		986	0.34662	0.17691			442.5	0.4898	0.47959	0.47959	0.47959	0.47959	0.47959		443	0.02396	0.02813	0.02969	0.03073	0.03177	0.03229
						583.5	0.07229	583.5	0.34634	0.99596		633	0.02323	0.09915	0.19779	0.38062	0.56702	0.74045	0.91338		987	0.34997	0.17777			443	0.47959	0.47959	0.46939	0.46939	0.47959	0.46939		443.5	0.02344	0.02813	0.02917	0.03021	0.03125	0.03177
						584	0.07229	584	0.34457	0.99663		633.5	0.02321	0.09886	0.19726	0.37969	0.56571	0.73882	0.9114		988	0.35344	0.17864			443.5	0.47959	0.46939	0.46939	0.46939	0.46939	0.46939		444	0.02344	0.0276	0.02865	0.02969	0.03073	0.03125
						584.5	0.07229	584.5	0.34281	0.99723		634	0.02312	0.09861	0.19676	0.3788	0.5643	0.73697	0.90905		989	0.35701	0.17951			444	0.46939	0.46939	0.46939	0.45918	0.46939	0.46939		444.5	0.02292	0.0276	0.02813	0.02969	0.03021	0.03073
						585	0.06627	585	0.34108	0.99777		634.5	0.02304	0.0984	0.19636	0.37787	0.5631	0.73531	0.90698		990	0.36063	0.18038			444.5	0.46939	0.45918	0.45918	0.45918	0.45918	0.45918		445	0.02292	0.02708	0.02813	0.02917	0.02969	0.03021
						585.5	0.06627	585.5	0.33937	0.99825		635	0.02302	0.09809	0.19584	0.37686	0.56169	0.7335	0.90487		991	0.36438	0.18127			445	0.46939	0.45918	0.44898	0.45918	0.45918	0.45918		445.5	0.02292	0.02656	0.0276	0.02865	0.02969	0.02969
						586	0.06627	586	0.33768	0.99866		635.5	0.02292	0.0978	0.19528	0.37597	0.56035	0.73183	0.90261		992	0.36818	0.18214			445.5	0.45918	0.45918	0.44898	0.44898	0.44898	0.44898		446	0.0224	0.02656	0.0276	0.02865	0.02917	0.02969
						586.5	0.06627	586.5	0.33602	0.99901		636	0.02284	0.0976	0.19475	0.37502	0.55891	0.73001	0.90053		993	0.37202	0.18303			446	0.45918	0.44898	0.44898	0.44898	0.44898	0.44898		446.5	0.0224	0.02604	0.02708	0.02813	0.02865	0.02917
						587	0.06627	587	0.33436	0.99932		636.5	0.02279	0.09735	0.19424	0.37415	0.55766	0.72823	0.89835		994	0.37589	0.1839			446.5	0.44898	0.44898	0.43878	0.43878	0.43878	0.43878		447	0.02187	0.02604	0.02656	0.0276	0.02865	0.02865
						587.5	0.06627	587.5	0.33273	0.99956		637	0.02278	0.09715	0.1938	0.3732	0.55628	0.72643	0.89583		995	0.37986	0.18477			447	0.44898	0.43878	0.43878	0.43878	0.43878	0.43878		447.5	0.02187	0.02552	0.02656	0.0276	0.02813	0.02813
						588	0.06024	588	0.33113	0.99974		637.5	0.02276	0.09696	0.19335	0.37236	0.55497	0.72452	0.89416		996	0.38386	0.18561			447.5	0.44898	0.43878	0.43878	0.43878	0.43878	0.42857		448	0.02187	0.02552	0.02604	0.02708	0.0276	0.02813
						588.5	0.06024	588.5	0.32954	0.99988		638	0.02269	0.09673	0.19291	0.37147	0.55369	0.72293	0.89202		997	0.3879	0.18646			448	0.43878	0.43878	0.42857	0.42857	0.42857	0.42857		448.5	0.02135	0.025	0.02604	0.02656	0.0276	0.0276
						589	0.06024	589	0.32795	0.99996		638.5	0.02259	0.0964	0.19233	0.37046	0.55228	0.72105	0.88972		998	0.39195	0.18728			448.5	0.43878	0.42857	0.42857	0.42857	0.42857	0.42857		449	0.02135	0.025	0.02552	0.02656	0.02708	0.02708
						589.5	0.06024	589.5	0.32638	1		639	0.02254	0.09622	0.19185	0.3696	0.55078	0.71924	0.88756		999	0.39602	0.18807			449	0.43878	0.42857	0.41837	0.41837	0.41837	0.41837		449.5	0.02083	0.02448	0.02552	0.02604	0.02656	0.02708
						590	0.06024	590	0.32482	1		639.5	0.02249	0.09601	0.1914	0.36866	0.54947	0.71746	0.88535		1000	0.40006	0.18884			449.5	0.42857	0.41837	0.41837	0.41837	0.41837	0.41837		450	0.02083	0.02448	0.025	0.02604	0.02656	0.02656
						590.5	0.06024	590.5	0.32327	0.99995		640	0.02243	0.09576	0.19095	0.3678	0.54809	0.71581	0.88316		1001	0.40408	0.18956			450	0.42857	0.41837	0.40816	0.40816	0.40816	0.40816		450.5	0.02083	0.02396	0.02448	0.02552	0.02604	0.02656
						591	0.05422	591	0.32175	0.99985		640.5	0.02237	0.09544	0.19035	0.36683	0.5466	0.71392	0.88095		1002	0.40802	0.19025			450.5	0.41837	0.40816	0.40816	0.40816	0.40816	0.40816		451	0.02031	0.02396	0.02448	0.02552	0.02604	0.02604
						591.5	0.05422	591.5	0.32024	0.99971		641	0.02234	0.09526	0.18989	0.36593	0.5453	0.71217	0.87864		1003	0.41192	0.1909			451	0.41837	0.40816	0.40816	0.39796	0.39796	0.39796		451.5	0.02031	0.02344	0.02448	0.025	0.02552	0.02604
						592	0.05422	592	0.31874	0.99952		641.5	0.02227	0.09501	0.18936	0.36493	0.54392	0.7105	0.87649		1004	0.41572	0.19147			451.5	0.40816	0.40816	0.39796	0.39796	0.39796	0.39796		452	0.02031	0.02344	0.02396	0.025	0.02552	0.02552
						592.5	0.05422	592.5	0.31726	0.99929		642	0.02222	0.09475	0.18882	0.36395	0.54245	0.70857	0.87403		1005	0.41936	0.19199			452	0.40816	0.39796	0.39796	0.38776	0.38776	0.38776		452.5	0.01979	0.02344	0.02396	0.02448	0.025	0.02552
						593	0.05422	593	0.31578	0.99901		642.5	0.02216	0.09444	0.18827	0.36289	0.54088	0.70671	0.87192		1006	0.42284	0.19246			452.5	0.39796	0.39796	0.38776	0.38776	0.38776	0.38776		453	0.01979	0.02292	0.02344	0.02448	0.025	0.025
						593.5	0.05422	593.5	0.3143	0.99868		643	0.0221	0.09421	0.18779	0.36195	0.53945	0.70481	0.86953		1007	0.42616	0.19286			453	0.39796	0.38776	0.37755	0.37755	0.38776	0.37755		453.5	0.01979	0.02292	0.02344	0.02448	0.02448	0.025
						594	0.05422	594	0.31283	0.99831		643.5	0.02205	0.09397	0.18728	0.36102	0.53812	0.70305	0.86729		1008	0.42929	0.19316			453.5	0.38776	0.38776	0.37755	0.37755	0.37755	0.37755		454	0.01927	0.0224	0.02292	0.02396	0.02448	0.02448
						594.5	0.05422	594.5	0.31138	0.9979		644	0.02202	0.09372	0.18684	0.36012	0.53679	0.70127	0.86514		1009	0.43217	0.19341			454	0.38776	0.37755	0.37755	0.37755	0.37755	0.37755		454.5	0.01927	0.0224	0.02292	0.02396	0.02448	0.02448
						595	0.04819	595	0.30993	0.99744		644.5	0.02193	0.09341	0.18627	0.35911	0.53522	0.69931	0.86257		1010	0.43477	0.19353			454.5	0.38776	0.37755	0.37755	0.36735	0.36735	0.36735		455	0.01927	0.0224	0.02292	0.02344	0.02396	0.02396
						595.5	0.04819	595.5	0.3085	0.99694		645	0.02187	0.0932	0.18573	0.35808	0.53375	0.69729	0.86031		1011	0.43718	0.19358			455	0.37755	0.37755	0.36735	0.36735	0.36735	0.36735		455.5	0.01927	0.0224	0.02292	0.02344	0.02396	0.02396
						596	0.04819	596	0.30708	0.99639		645.5	0.02175	0.09288	0.18513	0.35702	0.53227	0.69537	0.85801		1012	0.43924	0.1935			455.5	0.37755	0.36735	0.36735	0.36735	0.36735	0.35714		456	0.01927	0.02187	0.0224	0.02344	0.02396	0.02396
						596.5	0.04819	596.5	0.30567	0.99578		646	0.02165	0.09252	0.18451	0.35599	0.53075	0.69353	0.85557		1013	0.44102	0.19336			456	0.37755	0.36735	0.36735	0.35714	0.35714	0.35714		456.5	0.01875	0.02187	0.0224	0.02292	0.02344	0.02344
						597	0.04819	597	0.30426	0.99513		646.5	0.0216	0.09227	0.18403	0.35505	0.52938	0.69166	0.85361		1014	0.44249	0.19306			456.5	0.36735	0.36735	0.35714	0.35714	0.35714	0.35714		457	0.01875	0.02187	0.0224	0.02292	0.02344	0.02344
						597.5	0.04819	597.5	0.30288	0.99443		647	0.02158	0.09207	0.18356	0.35418	0.52805	0.68991	0.85143		1015	0.44355	0.19266			457	0.35714	0.35714	0.35714	0.34694	0.34694	0.34694		457.5	0.01875	0.02187	0.0224	0.02292	0.02344	0.02344
						598	0.04819	598	0.30152	0.99367		647.5	0.02153	0.09184	0.183	0.35319	0.52655	0.68795	0.84906		1016	0.4443	0.19214			457.5	0.35714	0.35714	0.34694	0.34694	0.34694	0.34694		458	0.01875	0.02135	0.02187	0.02292	0.02344	0.02344
						598.5	0.04819	598.5	0.30017	0.99288		648	0.02148	0.09157	0.18248	0.35219	0.52511	0.68611	0.84673		1017	0.44462	0.19149			458	0.35714	0.34694	0.34694	0.34694	0.34694	0.33673		458.5	0.01875	0.02135	0.02187	0.02292	0.02292	0.02292
						599	0.04819	599	0.29883	0.99205		648.5	0.02143	0.0913	0.18196	0.35128	0.52362	0.68426	0.84426		1018	0.44457	0.1907			458.5	0.35714	0.34694	0.34694	0.33673	0.33673	0.33673		459	0.01875	0.02135	0.02187	0.0224	0.02292	0.02292
						599.5	0.04217	599.5	0.2975	0.99119		649	0.02138	0.09101	0.18137	0.35018	0.52208	0.68217	0.8419		1019	0.44408	0.18978			459	0.34694	0.34694	0.33673	0.33673	0.33673	0.33673		459.5	0.01875	0.02135	0.02187	0.0224	0.02292	0.02292
						600	0.04217	600	0.29617	0.99029		649.5	0.02131	0.09073	0.18079	0.34913	0.52057	0.68042	0.83932		1020	0.44316	0.18874			459.5	0.34694	0.33673	0.33673	0.32653	0.32653	0.32653		460	0.01823	0.02135	0.02135	0.0224	0.02292	0.02292
						600.5	0.04217	600.5	0.29486	0.98935		650	0.02112	0.09044	0.18025	0.34816	0.51907	0.67856	0.83702		1021	0.44179	0.18755			460	0.33673	0.33673	0.32653	0.32653	0.32653	0.32653		460.5	0.01823	0.02135	0.02135	0.0224	0.0224	0.0224
						601	0.04217	601	0.29358	0.98837		650.5	0.02106	0.09015	0.17967	0.34711	0.51747	0.67646	0.83466		1022	0.43998	0.18623			460.5	0.33673	0.32653	0.32653	0.32653	0.32653	0.31633		461	0.01823	0.02135	0.02135	0.02187	0.0224	0.0224
						601.5	0.04217	601.5	0.2923	0.98735		651	0.021	0.0899	0.17918	0.34613	0.51599	0.67462	0.83228		1023	0.4377	0.18477			461	0.32653	0.32653	0.32653	0.32653	0.31633	0.31633		461.5	0.01823	0.02083	0.02135	0.02187	0.0224	0.0224
						602	0.04217	602	0.29105	0.98629		651.5	0.02091	0.0896	0.17863	0.34506	0.51453	0.67257	0.82992		1024	0.43492	0.18316			461.5	0.32653	0.32653	0.31633	0.31633	0.31633	0.31633		462	0.01823	0.02083	0.02135	0.02187	0.0224	0.0224
						602.5	0.04217	602.5	0.28982	0.98519		652	0.02088	0.08932	0.17809	0.34395	0.51294	0.67051	0.82716		1025	0.43172	0.18142			462	0.32653	0.31633	0.31633	0.31633	0.31633	0.31633		462.5	0.01823	0.02083	0.02135	0.02187	0.0224	0.0224
						603	0.04217	603	0.2886	0.98405		652.5	0.02086	0.0891	0.17757	0.34301	0.51157	0.6686	0.82497		1026	0.42805	0.17956			462.5	0.31633	0.31633	0.31633	0.30612	0.30612	0.30612		463	0.01823	0.02083	0.02135	0.02187	0.0224	0.02187
						603.5	0.04217	603.5	0.2874	0.98288		653	0.02079	0.08876	0.17693	0.34198	0.51007	0.66667	0.82258		1027	0.42395	0.17758			463	0.31633	0.31633	0.30612	0.30612	0.30612	0.30612		463.5	0.01823	0.02083	0.02083	0.02187	0.02187	0.02187
						604	0.04217	604	0.2862	0.98167		653.5	0.02074	0.08852	0.1764	0.34098	0.50854	0.66477	0.82022		1028	0.41944	0.17547			463.5	0.31633	0.30612	0.30612	0.30612	0.30612	0.29592		464	0.01823	0.02083	0.02083	0.02135	0.02187	0.02187
						604.5	0.03614	604.5	0.28504	0.98044		654	0.02067	0.08823	0.17583	0.33997	0.50698	0.66275	0.81782		1029	0.41447	0.17323			464	0.30612	0.30612	0.30612	0.30612	0.29592	0.29592		464.5	0.01823	0.02083	0.02083	0.02135	0.02187	0.02187
						605	0.03614	605	0.28389	0.97918		654.5	0.02062	0.088	0.17528	0.33895	0.50539	0.66077	0.81521		1030	0.40909	0.1709			464.5	0.30612	0.30612	0.29592	0.29592	0.29592	0.29592		465	0.01823	0.02083	0.02083	0.02135	0.02187	0.02135
						605.5	0.03614	605.5	0.28276	0.97789		655	0.02055	0.0877	0.1748	0.33792	0.50387	0.65888	0.81288		1031	0.40331	0.16844			465	0.30612	0.29592	0.29592	0.29592	0.29592	0.28571		465.5	0.01823	0.02031	0.02083	0.02135	0.02135	0.02135
						606	0.03614	606	0.28163	0.97657		655.5	0.02044	0.08738	0.1742	0.33684	0.50229	0.65684	0.81044		1032	0.39718	0.16589			465.5	0.29592	0.29592	0.29592	0.28571	0.29592	0.28571		466	0.01771	0.02031	0.02031	0.02083	0.02135	0.02135
						606.5	0.03614	606.5	0.28053	0.97521		656	0.02039	0.08713	0.17367	0.33577	0.50073	0.65473	0.80812		1033	0.39068	0.16326			466	0.29592	0.29592	0.28571	0.28571	0.28571	0.28571		466.5	0.01771	0.02031	0.02031	0.02083	0.02135	0.02083
						607	0.03614	607	0.27943	0.97384		656.5	0.02032	0.08686	0.17312	0.33476	0.49924	0.65273	0.80555		1034	0.38388	0.16055			466.5	0.29592	0.28571	0.28571	0.28571	0.28571	0.28571		467	0.01771	0.02031	0.02031	0.02083	0.02083	0.02083
						607.5	0.03614	607.5	0.27834	0.97243		657	0.02023	0.08658	0.17258	0.33371	0.49771	0.65073	0.80317		1035	0.37681	0.15775			467	0.28571	0.28571	0.28571	0.28571	0.27551	0.27551		467.5	0.01771	0.01979	0.02031	0.02083	0.02083	0.02083
						608	0.03614	608	0.27726	0.971		657.5	0.02022	0.08635	0.172	0.33275	0.49622	0.64885	0.80077		1036	0.36942	0.1549			467.5	0.28571	0.28571	0.28571	0.28571	0.27551	0.27551		468	0.01771	0.01979	0.02031	0.02031	0.02083	0.02083
						608.5	0.03614	608.5	0.27619	0.96954		658	0.02015	0.08605	0.17144	0.33164	0.49464	0.64678	0.79811		1037	0.36185	0.15197			468	0.28571	0.28571	0.27551	0.27551	0.27551	0.27551		468.5	0.01719	0.01979	0.01979	0.02031	0.02083	0.02031
						609	0.03614	609	0.27514	0.96805		658.5	0.02007	0.08578	0.17098	0.33062	0.49315	0.6449	0.79575		1038	0.35401	0.14899			468.5	0.27551	0.27551	0.27551	0.27551	0.27551	0.27551		469	0.01719	0.01979	0.01979	0.02031	0.02031	0.02031
						609.5	0.03614	609.5	0.27411	0.96655		659	0.02005	0.0855	0.17038	0.32951	0.49151	0.64279	0.79336		1039	0.34602	0.14597			469	0.27551	0.27551	0.27551	0.27551	0.27551	0.26531		469.5	0.01719	0.01927	0.01979	0.01979	0.02031	0.02031
						610	0.03614	610	0.2731	0.965		659.5	0.02002	0.08525	0.16989	0.32858	0.49008	0.64104	0.79115		1040	0.33788	0.14291			469.5	0.27551	0.27551	0.27551	0.27551	0.26531	0.26531		470	0.01719	0.01927	0.01927	0.01979	0.02031	0.01979
						610.5	0.03614	610.5	0.27211	0.96345		660	0.0199	0.08495	0.16929	0.32753	0.48853	0.63909	0.78861		1041	0.3296	0.13984			470	0.26531	0.27551	0.26531	0.26531	0.26531	0.26531		470.5	0.01719	0.01927	0.01927	0.01979	0.01979	0.01979
						611	0.03614	611	0.27113	0.96187		660.5	0.01978	0.08469	0.16877	0.32656	0.4871	0.63709	0.78636		1042	0.32123	0.13676			470.5	0.26531	0.26531	0.26531	0.26531	0.26531	0.26531		471	0.01667	0.01927	0.01927	0.01979	0.01979	0.01979
						611.5	0.03614	611.5	0.27016	0.96028		661	0.01968	0.0844	0.16821	0.32553	0.48557	0.63504	0.7837		1043	0.31285	0.13363			471	0.26531	0.26531	0.26531	0.26531	0.26531	0.2551		471.5	0.01667	0.01875	0.01875	0.01927	0.01979	0.01927
						612	0.03012	612	0.26919	0.95867		661.5	0.0197	0.08418	0.16772	0.32462	0.48418	0.63312	0.78138		1044	0.30441	0.13053			471.5	0.26531	0.26531	0.26531	0.26531	0.26531	0.2551		472	0.01667	0.01875	0.01875	0.01927	0.01927	0.01927
						612.5	0.03012	612.5	0.26823	0.95703		662	0.01972	0.08398	0.1672	0.32361	0.48274	0.63127	0.77887		1045	0.29595	0.12743			472	0.26531	0.26531	0.26531	0.2551	0.2551	0.2551		472.5	0.01615	0.01823	0.01823	0.01875	0.01927	0.01875
						613	0.03012	613	0.26726	0.95538		662.5	0.01966	0.08371	0.16669	0.32266	0.48136	0.62946	0.77662		1046	0.28749	0.12435			472.5	0.2551	0.26531	0.2551	0.2551	0.2551	0.2551		473	0.01615	0.01823	0.01823	0.01875	0.01875	0.01875
						613.5	0.03012	613.5	0.2663	0.95372		663	0.01961	0.0834	0.16617	0.32167	0.47993	0.62762	0.77429		1047	0.27908	0.12128			473	0.2551	0.2551	0.2551	0.2551	0.2551	0.2551		473.5	0.01615	0.01823	0.01823	0.01875	0.01875	0.01875
						614	0.03012	614	0.26535	0.95205		663.5	0.01955	0.08315	0.16565	0.32066	0.47836	0.62568	0.77186		1048	0.27072	0.11825			473.5	0.2551	0.2551	0.2551	0.2551	0.2551	0.2551		474	0.01563	0.01771	0.01771	0.01823	0.01875	0.01823
						614.5	0.03012	614.5	0.26441	0.95036		664	0.01951	0.08292	0.16508	0.31971	0.47681	0.62362	0.76948		1049	0.26246	0.11527			474	0.2551	0.2551	0.2551	0.2551	0.2551	0.2551		474.5	0.01563	0.01771	0.01771	0.01823	0.01823	0.01823
						615	0.03012	615	0.26349	0.94865		664.5	0.01948	0.08264	0.16454	0.31863	0.47515	0.62154	0.7669		1050	0.25429	0.11232			474.5	0.2551	0.2551	0.2551	0.2551	0.2551	0.2449		475	0.0151	0.01719	0.01719	0.01771	0.01823	0.01771
						615.5	0.03012	615.5	0.26259	0.94692		665	0.01937	0.08235	0.16404	0.3176	0.47364	0.61952	0.76437		1051	0.2463	0.10942			475	0.2449	0.2551	0.2551	0.2551	0.2449	0.2449		475.5	0.0151	0.01719	0.01719	0.01771	0.01771	0.01771
						616	0.03012	616	0.26169	0.94518		665.5	0.01921	0.08205	0.16343	0.31655	0.47213	0.61746	0.76189		1052	0.23844	0.10659			475.5	0.2449	0.2551	0.2449	0.2449	0.2449	0.2449		476	0.0151	0.01667	0.01719	0.01719	0.01771	0.01719
						616.5	0.03012	616.5	0.2608	0.94342		666	0.01906	0.08178	0.16291	0.3155	0.47062	0.6155	0.75942		1053	0.23077	0.10381			476	0.2449	0.2449	0.2449	0.2449	0.2449	0.2449		476.5	0.01458	0.01667	0.01667	0.01719	0.01719	0.01719
						617	0.03012	617	0.25991	0.94166		666.5	0.01911	0.08156	0.16234	0.31458	0.46926	0.6137	0.75725		1054	0.22323	0.10111			476.5	0.2449	0.2449	0.2449	0.2449	0.2449	0.2449		477	0.01458	0.01667	0.01667	0.01719	0.01719	0.01719
						617.5	0.03012	617.5	0.25903	0.93988		667	0.01911	0.08129	0.16183	0.31361	0.46782	0.61181	0.75498		1055	0.21591	0.09845			477	0.2449	0.2449	0.2449	0.2449	0.2449	0.2449		477.5	0.01406	0.01615	0.01615	0.01667	0.01719	0.01667
						618	0.03012	618	0.25814	0.93808		667.5	0.01901	0.081	0.16128	0.31256	0.46622	0.60979	0.75256		1056	0.20876	0.0959			477.5	0.2449	0.2449	0.2449	0.2449	0.2449	0.2449		478	0.01406	0.01563	0.01615	0.01667	0.01667	0.01667
						618.5	0.03012	618.5	0.25726	0.93628		668	0.01894	0.08072	0.16074	0.31153	0.46463	0.60775	0.75004		1057	0.20187	0.09342			478	0.23469	0.2449	0.2449	0.2449	0.2449	0.2449		478.5	0.01354	0.01563	0.01563	0.01615	0.01667	0.01615
						619	0.03012	619	0.25639	0.93446		668.5	0.01889	0.08048	0.16024	0.31056	0.46322	0.60586	0.74763		1058	0.19514	0.09101			478.5	0.23469	0.2449	0.2449	0.2449	0.2449	0.23469		479	0.01354	0.01563	0.01563	0.01615	0.01615	0.01615
						619.5	0.03012	619.5	0.25553	0.93263		669	0.01881	0.0802	0.1597	0.30951	0.46166	0.6039	0.74517		1059	0.18867	0.08868			479	0.23469	0.2449	0.2449	0.2449	0.2449	0.2449		479.5	0.01302	0.0151	0.0151	0.01563	0.01615	0.01615
						620	0.03012	620	0.25468	0.93079		669.5	0.01879	0.07997	0.15927	0.30852	0.46025	0.60202	0.74289		1060	0.18236	0.08644			479.5	0.23469	0.2449	0.2449	0.2449	0.2449	0.23469		480	0.01302	0.0151	0.0151	0.01563	0.01563	0.01563
						620.5	0.03012	620.5	0.25384	0.92894		670	0.01874	0.07968	0.15869	0.30753	0.45877	0.60016	0.74048		1061	0.17636	0.08428			480	0.23469	0.2449	0.2449	0.2449	0.2449	0.2449		480.5	0.01302	0.01458	0.0151	0.0151	0.01563	0.01563
						621	0.03012	621	0.253	0.92706		670.5	0.01867	0.07941	0.15812	0.30655	0.45724	0.59812	0.73804		1062	0.17055	0.0822			480.5	0.23469	0.2449	0.2449	0.2449	0.2449	0.23469		481	0.0125	0.01458	0.01458	0.0151	0.01563	0.0151
						621.5	0.0241	621.5	0.25216	0.92517		671	0.0185	0.07907	0.1575	0.3054	0.45565	0.59603	0.73547		1063	0.16502	0.08022			481	0.23469	0.2449	0.2449	0.2449	0.2449	0.2449		481.5	0.0125	0.01406	0.01458	0.0151	0.0151	0.0151
						622	0.0241	622	0.25132	0.92327		671.5	0.01847	0.07879	0.157	0.30435	0.45411	0.59413	0.73302		1064	0.15969	0.0783			481.5	0.23469	0.2449	0.2449	0.2449	0.2449	0.2449		482	0.01198	0.01406	0.01406	0.01458	0.0151	0.0151
						622.5	0.0241	622.5	0.25048	0.92137		672	0.0184	0.07852	0.15651	0.30334	0.45251	0.59211	0.73055		1065	0.15455	0.07649			482	0.23469	0.2449	0.2449	0.2449	0.2449	0.23469		482.5	0.01198	0.01406	0.01406	0.01458	0.0151	0.01458
						623	0.0241	623	0.24963	0.91945		672.5	0.01829	0.07824	0.15595	0.30231	0.45101	0.59016	0.72816		1066	0.14964	0.07476			482.5	0.23469	0.2449	0.2449	0.2449	0.2449	0.23469		483	0.01146	0.01354	0.01406	0.01458	0.01458	0.01458
						623.5	0.0241	623.5	0.24878	0.91753		673	0.01827	0.07799	0.15543	0.30135	0.44962	0.58828	0.72572		1067	0.14492	0.07312			483	0.23469	0.2449	0.2449	0.2449	0.2449	0.2449		483.5	0.01146	0.01354	0.01354	0.01406	0.01458	0.01458
						624	0.0241	624	0.24792	0.9156		673.5	0.0182	0.07772	0.15491	0.30036	0.44816	0.58625	0.72328		1068	0.14043	0.07156			483.5	0.23469	0.2449	0.2449	0.2449	0.2449	0.2449		484	0.01146	0.01302	0.01354	0.01406	0.01406	0.01406
						624.5	0.0241	624.5	0.24706	0.91367		674	0.01815	0.07747	0.15442	0.2993	0.44667	0.5842	0.72088		1069	0.13614	0.07007			484	0.23469	0.2449	0.2449	0.2449	0.2449	0.2449		484.5	0.01146	0.01302	0.01302	0.01406	0.01406	0.01406
						625	0.0241	625	0.24621	0.91171		674.5	0.01811	0.07722	0.15389	0.29833	0.44516	0.58234	0.71851		1070	0.13205	0.06865			484.5	0.23469	0.2449	0.2449	0.2449	0.2449	0.2449		485	0.01094	0.01302	0.01302	0.01354	0.01406	0.01406
						625.5	0.0241	625.5	0.24538	0.90974		675	0.01807	0.07692	0.15338	0.2973	0.44368	0.58047	0.71607		1071	0.12815	0.06731			485	0.23469	0.2449	0.2449	0.2449	0.2449	0.2449		485.5	0.01094	0.0125	0.01302	0.01354	0.01406	0.01406
						626	0.0241	626	0.24456	0.90777		675.5	0.01801	0.07671	0.15285	0.29627	0.44216	0.57848	0.71376		1072	0.12445	0.06605			485.5	0.23469	0.2449	0.2449	0.2449	0.2449	0.2449		486	0.01094	0.0125	0.01302	0.01354	0.01406	0.01406
						626.5	0.0241	626.5	0.24375	0.9058		676	0.01798	0.07646	0.15233	0.29531	0.4406	0.57639	0.71133		1073	0.12091	0.06488			486	0.23469	0.2449	0.2449	0.2449	0.2449	0.2449		486.5	0.01042	0.0125	0.0125	0.01302	0.01354	0.01354
						627	0.0241	627	0.24294	0.90381		676.5	0.01793	0.07618	0.15183	0.29427	0.43913	0.57452	0.70891		1074	0.11753	0.06377			486.5	0.23469	0.2449	0.2449	0.2449	0.2449	0.2449		487	0.01042	0.01198	0.0125	0.01302	0.01354	0.01354
						627.5	0.0241	627.5	0.24215	0.90181		677	0.01784	0.07596	0.15126	0.29332	0.43761	0.57253	0.7064		1075	0.11431	0.06272			487	0.23469	0.2449	0.2449	0.2449	0.2449	0.2449		487.5	0.01042	0.01198	0.0125	0.01302	0.01354	0.01354
						628	0.0241	628	0.24136	0.89982		677.5	0.01774	0.07568	0.15073	0.29235	0.43612	0.57057	0.70398		1076	0.11125	0.06176			487.5	0.23469	0.2449	0.2449	0.2449	0.2449	0.2449		488	0.01042	0.01198	0.01198	0.01302	0.01354	0.01354
						628.5	0.0241	628.5	0.24057	0.89784		678	0.01763	0.07536	0.15015	0.29133	0.43455	0.56863	0.70158		1077	0.10833	0.06086			488	0.23469	0.2449	0.2449	0.2551	0.2449	0.2449		488.5	0.0099	0.01198	0.01198	0.01302	0.01302	0.01302
						629	0.0241	629	0.2398	0.89585		678.5	0.01755	0.07511	0.14967	0.29033	0.433	0.56665	0.69921		1078	0.1056	0.06002			488.5	0.23469	0.2449	0.2551	0.2551	0.2551	0.2449		489	0.0099	0.01146	0.01198	0.0125	0.01302	0.01302
						629.5	0.0241	629.5	0.23903	0.89385		679	0.01749	0.07477	0.1491	0.28928	0.43157	0.56469	0.69675		1079	0.10297	0.05925			489	0.23469	0.2449	0.2551	0.2551	0.2551	0.2449		489.5	0.0099	0.01146	0.01198	0.0125	0.01302	0.01302
						630	0.0241	630	0.23826	0.89184		679.5	0.01745	0.07449	0.14864	0.2883	0.43005	0.56277	0.69432		1080	0.10046	0.05853			489.5	0.23469	0.2449	0.2551	0.2551	0.2551	0.2551		490	0.0099	0.01146	0.01198	0.0125	0.01302	0.01302
						630.5	0.0241	630.5	0.23749	0.88983		680	0.01739	0.07421	0.14807	0.28722	0.4285	0.56075	0.69182		1081	0.09808	0.05789			490	0.2449	0.2449	0.2551	0.2551	0.2551	0.2551		490.5	0.0099	0.01146	0.01198	0.0125	0.01302	0.01302
						631	0.0241	631	0.23673	0.88782		680.5	0.01735	0.07396	0.14759	0.28623	0.42701	0.5588	0.6894		1082	0.09585	0.05729			490.5	0.2449	0.2449	0.2551	0.2551	0.2551	0.2551		491	0.00937	0.01146	0.01198	0.0125	0.01302	0.01302
						631.5	0.0241	631.5	0.23598	0.88581		681	0.01734	0.07377	0.14712	0.28526	0.42556	0.55693	0.687		1083	0.09369	0.05672			491	0.2449	0.2551	0.2551	0.2551	0.2551	0.2551		491.5	0.00937	0.01094	0.01146	0.01198	0.0125	0.0125
						632	0.0241	632	0.23523	0.8838		681.5	0.01726	0.0735	0.1466	0.28421	0.42404	0.55496	0.68451		1084	0.09168	0.05622			491.5	0.2449	0.2551	0.2551	0.2551	0.2551	0.2551		492	0.00937	0.01094	0.01146	0.01198	0.0125	0.0125
						632.5	0.0241	632.5	0.2345	0.88177		682	0.01714	0.0732	0.146	0.28316	0.42259	0.55308	0.68211		1085	0.08974	0.05578			492	0.2449	0.2551	0.2551	0.26531	0.26531	0.2551		492.5	0.00937	0.01094	0.01146	0.01198	0.0125	0.0125
						633	0.01807	633	0.23378	0.87975		682.5	0.01709	0.07299	0.14552	0.28223	0.42123	0.55117	0.67985		1086	0.08793	0.05535			492.5	0.2449	0.2551	0.26531	0.26531	0.26531	0.26531		493	0.00937	0.01094	0.01146	0.01198	0.0125	0.0125
						633.5	0.01807	633.5	0.23308	0.87772		683	0.01703	0.07266	0.14504	0.28122	0.41973	0.54913	0.6776		1087	0.08622	0.05496			493	0.2449	0.2551	0.26531	0.26531	0.26531	0.26531		493.5	0.00937	0.01094	0.01146	0.01198	0.0125	0.0125
						634	0.0241	634	0.23239	0.87568		683.5	0.01694	0.07238	0.14452	0.28026	0.41824	0.54728	0.67538		1088	0.08456	0.05461			493.5	0.2449	0.26531	0.26531	0.26531	0.26531	0.26531		494	0.00885	0.01094	0.01146	0.01198	0.0125	0.0125
						634.5	0.01807	634.5	0.23171	0.87364		684	0.01689	0.07216	0.14402	0.27928	0.41678	0.54536	0.67301		1089	0.08304	0.05429			494	0.2449	0.26531	0.26531	0.26531	0.26531	0.26531		494.5	0.00885	0.01094	0.01094	0.01198	0.0125	0.0125
						635	0.01807	635	0.23104	0.87158		684.5	0.01682	0.07189	0.14356	0.27835	0.41527	0.5435	0.67066		1090	0.08158	0.05399			494.5	0.2551	0.26531	0.26531	0.27551	0.26531	0.26531		495	0.00885	0.01094	0.01094	0.01198	0.0125	0.0125
						635.5	0.01807	635.5	0.23038	0.86953		685	0.01675	0.07165	0.14303	0.27742	0.41388	0.54165	0.66832		1091	0.08017	0.05374			495	0.2551	0.26531	0.27551	0.27551	0.27551	0.26531		495.5	0.00885	0.01042	0.01094	0.01198	0.0125	0.0125
						636	0.01807	636	0.22973	0.86747		685.5	0.01672	0.07146	0.14255	0.27647	0.41248	0.53987	0.66618		1092	0.07883	0.05349			495.5	0.2551	0.26531	0.27551	0.27551	0.27551	0.27551		496	0.00885	0.01042	0.01094	0.01198	0.01198	0.0125
						636.5	0.01807	636.5	0.22908	0.8654		686	0.01668	0.07125	0.14209	0.27559	0.41108	0.53813	0.66393		1093	0.07756	0.05327			496	0.2551	0.26531	0.27551	0.27551	0.27551	0.27551		496.5	0.00885	0.01042	0.01094	0.01198	0.0125	0.0125
						637	0.01807	637	0.22844	0.86333		686.5	0.01658	0.07094	0.14152	0.27458	0.40956	0.53616	0.66151		1094	0.0763	0.05307			496.5	0.2551	0.26531	0.27551	0.27551	0.27551	0.27551		497	0.00885	0.01042	0.01094	0.01198	0.01198	0.0125
						637.5	0.01807	637.5	0.22782	0.86125		687	0.01652	0.07064	0.14102	0.27359	0.4081	0.53434	0.65924		1095	0.0751	0.0529			497	0.26531	0.27551	0.28571	0.28571	0.28571	0.27551		497.5	0.00885	0.01042	0.01094	0.01198	0.01198	0.0125
						638	0.01807	638	0.22723	0.85917		687.5	0.01647	0.07041	0.14053	0.27263	0.40668	0.5325	0.65685		1096	0.07401	0.05272			497.5	0.26531	0.27551	0.28571	0.28571	0.28571	0.28571		498	0.00885	0.01042	0.01094	0.01146	0.01198	0.0125
						638.5	0.01807	638.5	0.22666	0.85709		688	0.01646	0.07023	0.14009	0.27172	0.40538	0.53085	0.65469		1097	0.07295	0.0526			498	0.26531	0.27551	0.28571	0.28571	0.28571	0.28571		498.5	0.00833	0.01042	0.01094	0.01146	0.01198	0.0125
						639	0.01807	639	0.22612	0.85499		688.5	0.0164	0.06999	0.13962	0.27078	0.40397	0.52894	0.65238		1098	0.07193	0.05245			498.5	0.26531	0.27551	0.28571	0.28571	0.28571	0.28571		499	0.00833	0.01042	0.01094	0.01146	0.01198	0.01198
						639.5	0.01807	639.5	0.22559	0.8529		689	0.01627	0.06972	0.13912	0.26988	0.40264	0.52717	0.65023		1099	0.07096	0.05235			499	0.27551	0.28571	0.28571	0.29592	0.29592	0.28571		499.5	0.00833	0.01042	0.01094	0.01146	0.01198	0.01198
						640	0.01807	640	0.22507	0.8508		689.5	0.01625	0.06942	0.13861	0.26887	0.40118	0.52525	0.64783		1100	0.07007	0.05225			499.5	0.27551	0.28571	0.29592	0.29592	0.29592	0.29592		500	0.00833	0.01042	0.01094	0.01146	0.01198	0.01198
						640.5	0.01807	640.5	0.22457	0.8487		690	0.01619	0.06915	0.13816	0.26792	0.39978	0.52339	0.64549		1101	0.0692	0.05215			500	0.27551	0.28571	0.29592	0.29592	0.29592	0.29592		500.5	0.00833	0.01042	0.01094	0.01146	0.01198	0.01198
						641	0.01807	641	0.22407	0.8466		690.5	0.01611	0.06895	0.13772	0.26699	0.39842	0.52152	0.64318		1102	0.06833	0.05208			500.5	0.27551	0.28571	0.29592	0.29592	0.29592	0.29592		501	0.00833	0.0099	0.01094	0.01146	0.01198	0.01198
						641.5	0.01807	641.5	0.22358	0.84449		691	0.01609	0.06874	0.13725	0.26609	0.39714	0.51982	0.64108		1103	0.06749	0.05203			501	0.27551	0.29592	0.29592	0.30612	0.30612	0.29592		501.5	0.00833	0.0099	0.01042	0.01146	0.01198	0.01198
						642	0.01807	642	0.2231	0.84239		691.5	0.016	0.06837	0.13668	0.2651	0.39566	0.51786	0.63885		1104	0.06669	0.05198			501.5	0.28571	0.29592	0.30612	0.30612	0.30612	0.30612		502	0.00833	0.0099	0.01042	0.01146	0.01198	0.01198
						642.5	0.01807	642.5	0.22261	0.84028		692	0.01593	0.06816	0.13624	0.26418	0.39429	0.51603	0.63677		1105	0.06597	0.05193			502	0.28571	0.29592	0.30612	0.30612	0.30612	0.30612		502.5	0.00833	0.0099	0.01042	0.01146	0.01198	0.01198
						643	0.01807	643	0.22213	0.83817		692.5	0.01586	0.06791	0.1357	0.26318	0.39282	0.51422	0.63433		1106	0.06525	0.05191			502.5	0.28571	0.29592	0.30612	0.31633	0.31633	0.30612		503	0.00833	0.0099	0.01042	0.01146	0.01198	0.01198
						643.5	0.01807	643.5	0.22164	0.83605		693	0.0159	0.06769	0.13529	0.26229	0.39152	0.51246	0.63216		1107	0.06456	0.05191			503	0.28571	0.30612	0.31633	0.31633	0.31633	0.31633		503.5	0.00833	0.0099	0.01042	0.01146	0.01198	0.01198
						644	0.01807	644	0.22116	0.83393		693.5	0.01583	0.06748	0.13479	0.26138	0.39003	0.51053	0.62987		1108	0.06389	0.05193			503.5	0.29592	0.30612	0.31633	0.31633	0.31633	0.31633		504	0.00833	0.0099	0.01042	0.01146	0.01198	0.01198
						644.5	0.01807	644.5	0.22067	0.8318		694	0.01577	0.06727	0.13427	0.26054	0.38875	0.50888	0.62781		1109	0.06324	0.05196			504	0.29592	0.30612	0.31633	0.32653	0.31633	0.31633		504.5	0.00833	0.0099	0.01042	0.01146	0.01198	0.01198
						645	0.01807	645	0.22017	0.82967		694.5	0.01571	0.067	0.1338	0.25966	0.38736	0.50708	0.6257		1110	0.06267	0.052			504.5	0.29592	0.31633	0.32653	0.32653	0.32653	0.32653		505	0.00833	0.0099	0.01042	0.01146	0.01198	0.01198
						645.5	0.01807	645.5	0.21967	0.82752		695	0.01565	0.06675	0.13332	0.25871	0.38598	0.50535	0.62354		1111	0.06213	0.05208			505	0.30612	0.31633	0.32653	0.32653	0.32653	0.32653		505.5	0.00833	0.0099	0.01042	0.01146	0.01198	0.01198
						646	0.01807	646	0.21915	0.82536		695.5	0.01561	0.06647	0.13285	0.25766	0.3845	0.5034	0.62108		1112	0.06156	0.05218			505.5	0.30612	0.31633	0.32653	0.32653	0.32653	0.32653		506	0.00833	0.0099	0.01042	0.01146	0.01198	0.01198
						646.5	0.01807	646.5	0.21863	0.82321		696	0.01554	0.06624	0.13241	0.25672	0.38316	0.50165	0.6188		1113	0.06104	0.0523			506	0.30612	0.31633	0.32653	0.33673	0.33673	0.32653		506.5	0.00833	0.0099	0.01042	0.01146	0.01198	0.01198
						647	0.01807	647	0.21811	0.82105		696.5	0.01547	0.06599	0.13189	0.25574	0.38165	0.49975	0.61648		1114	0.06052	0.05248			506.5	0.30612	0.32653	0.33673	0.33673	0.33673	0.33673		507	0.00833	0.0099	0.01042	0.01146	0.01198	0.01198
						647.5	0.01807	647.5	0.21759	0.81889		697	0.01542	0.06578	0.13142	0.25484	0.38024	0.49796	0.61432		1115	0.06004	0.05265			507	0.31633	0.32653	0.33673	0.33673	0.33673	0.33673		507.5	0.00781	0.0099	0.01042	0.01094	0.01198	0.01198
						648	0.01807	648	0.21708	0.81671		697.5	0.01532	0.06551	0.13089	0.25384	0.37882	0.49618	0.6121		1116	0.0596	0.05287			507.5	0.31633	0.32653	0.33673	0.34694	0.34694	0.34694		508	0.00781	0.0099	0.01042	0.01094	0.01146	0.01198
						648.5	0.01807	648.5	0.21658	0.81453		698	0.01524	0.06525	0.13044	0.25296	0.3775	0.49438	0.60986		1117	0.05918	0.05312			508	0.31633	0.33673	0.34694	0.34694	0.34694	0.34694		508.5	0.00781	0.0099	0.01042	0.01094	0.01146	0.01198
						649	0.01807	649	0.21609	0.81235		698.5	0.01526	0.065	0.12997	0.25204	0.37609	0.49249	0.60748		1118	0.05875	0.05339			508.5	0.32653	0.33673	0.34694	0.34694	0.34694	0.34694		509	0.00781	0.00937	0.01042	0.01094	0.01146	0.01198
						649.5	0.01807	649.5	0.21561	0.81017		699	0.01522	0.06481	0.12952	0.25109	0.37471	0.49067	0.60518		1119	0.05838	0.05372			509	0.32653	0.33673	0.34694	0.35714	0.35714	0.35714		509.5	0.00781	0.00937	0.01042	0.01094	0.01146	0.01146
						650	0.01807	650	0.21515	0.80796		699.5	0.01514	0.06452	0.12897	0.2501	0.37333	0.48885	0.60293		1120	0.05803	0.05409			509.5	0.33673	0.34694	0.35714	0.35714	0.35714	0.35714		510	0.00781	0.00937	0.0099	0.01094	0.01146	0.01146
						650.5	0.01807	650.5	0.21468	0.80577		700	0.01507	0.06426	0.12849	0.24917	0.37193	0.48705	0.60077		1121	0.05766	0.05446			510	0.33673	0.34694	0.35714	0.35714	0.36735	0.35714		510.5	0.00781	0.00937	0.0099	0.01094	0.01146	0.01146
						651	0.01205	651	0.21422	0.80357		700.5	0.01503	0.06402	0.12799	0.24823	0.37054	0.4852	0.59851		1122	0.05731	0.05491			510.5	0.33673	0.34694	0.36735	0.36735	0.36735	0.36735		511	0.00781	0.00937	0.0099	0.01094	0.01146	0.01146
						651.5	0.01807	651.5	0.21376	0.80137		701	0.01495	0.0638	0.12752	0.24732	0.3692	0.48342	0.59634		1123	0.05702	0.05535			511	0.34694	0.35714	0.36735	0.36735	0.36735	0.36735		511.5	0.00781	0.00937	0.0099	0.01094	0.01146	0.01146
						652	0.01205	652	0.2133	0.79916		701.5	0.01484	0.06354	0.12703	0.24634	0.36782	0.48152	0.59398		1124	0.05669	0.05585			511.5	0.34694	0.35714	0.36735	0.36735	0.37755	0.36735		512	0.00781	0.00937	0.0099	0.01094	0.01146	0.01146
						652.5	0.01807	652.5	0.21283	0.79695		702	0.0148	0.0633	0.12653	0.2454	0.36643	0.47977	0.59184		1125	0.05637	0.0564			512	0.34694	0.36735	0.37755	0.37755	0.37755	0.37755		512.5	0.00781	0.00937	0.0099	0.01094	0.01146	0.01146
						653	0.01807	653	0.21236	0.79474		702.5	0.01472	0.06302	0.12604	0.24441	0.36497	0.47787	0.58947		1126	0.0561	0.05697			512.5	0.35714	0.36735	0.37755	0.37755	0.37755	0.37755		513	0.00781	0.00937	0.0099	0.01042	0.01094	0.01146
						653.5	0.01205	653.5	0.21188	0.79253		703	0.01474	0.06283	0.1256	0.24356	0.36365	0.47613	0.5873		1127	0.05588	0.05756			513	0.35714	0.36735	0.37755	0.38776	0.38776	0.38776		513.5	0.00729	0.00937	0.0099	0.01042	0.01094	0.01146
						654	0.01205	654	0.21139	0.79032		703.5	0.01467	0.06256	0.12513	0.24265	0.36222	0.47425	0.58513		1128	0.0556	0.05821			513.5	0.36735	0.37755	0.38776	0.38776	0.38776	0.38776		514	0.00729	0.00937	0.0099	0.01042	0.01094	0.01146
						654.5	0.01205	654.5	0.21089	0.7881		704	0.01462	0.06227	0.12461	0.24176	0.36086	0.47258	0.58292		1129	0.05528	0.05888			514	0.36735	0.37755	0.38776	0.39796	0.39796	0.39796		514.5	0.00781	0.00937	0.0099	0.01042	0.01094	0.01146
						655	0.01205	655	0.21039	0.78588		704.5	0.01453	0.06201	0.1241	0.24085	0.35939	0.47072	0.58065		1130	0.05501	0.05957			514.5	0.36735	0.37755	0.39796	0.39796	0.39796	0.39796		515	0.00729	0.00885	0.0099	0.01042	0.01094	0.01094
						655.5	0.01205	655.5	0.20989	0.78367		705	0.01449	0.0618	0.12365	0.23986	0.35793	0.46888	0.57831		1131	0.05473	0.06029			515	0.37755	0.38776	0.39796	0.39796	0.39796	0.39796		515.5	0.00729	0.00885	0.00937	0.01042	0.01094	0.01094
						656	0.01205	656	0.20939	0.78145		705.5	0.01446	0.06161	0.12321	0.23899	0.35662	0.46723	0.57619		1132	0.05446	0.06104			515.5	0.37755	0.38776	0.39796	0.40816	0.40816	0.40816		516	0.00729	0.00885	0.00937	0.01042	0.01094	0.01094
						656.5	0.01205	656.5	0.20888	0.77922		706	0.0144	0.06138	0.12271	0.23811	0.3553	0.46543	0.57406		1133	0.05419	0.06183			516	0.38776	0.39796	0.40816	0.40816	0.40816	0.40816		516.5	0.00729	0.00885	0.00937	0.01042	0.01094	0.01094
						657	0.01205	657	0.20839	0.777		706.5	0.01437	0.06114	0.12232	0.2372	0.35404	0.46372	0.572		1134	0.05392	0.06262			516.5	0.38776	0.39796	0.40816	0.41837	0.41837	0.41837		517	0.00729	0.00885	0.00937	0.01042	0.01094	0.01094
						657.5	0.01205	657.5	0.20791	0.77477		707	0.0143	0.06093	0.1219	0.23636	0.35272	0.46203	0.5699		1135	0.05359	0.06344			517	0.38776	0.40816	0.41837	0.41837	0.41837	0.41837		517.5	0.00729	0.00885	0.00937	0.0099	0.01094	0.01094
						658	0.01205	658	0.20744	0.77254		707.5	0.01425	0.06068	0.12143	0.23542	0.35142	0.46038	0.56774		1136	0.05329	0.06429			517.5	0.39796	0.40816	0.41837	0.41837	0.42857	0.41837		518	0.00729	0.00885	0.00937	0.0099	0.01042	0.01094
						658.5	0.01205	658.5	0.20698	0.77029		708	0.01425	0.06043	0.12099	0.23459	0.35016	0.45862	0.56564		1137	0.05302	0.06513			518	0.39796	0.40816	0.41837	0.42857	0.42857	0.42857		518.5	0.00729	0.00885	0.00937	0.0099	0.01042	0.01094
						659	0.01205	659	0.20653	0.76805		708.5	0.01419	0.06017	0.12054	0.23369	0.3488	0.45685	0.56351		1138	0.05275	0.066			518.5	0.40816	0.41837	0.42857	0.42857	0.43878	0.42857		519	0.00729	0.00885	0.00937	0.0099	0.01042	0.01094
						659.5	0.01205	659.5	0.2061	0.7658		709	0.01408	0.05997	0.12009	0.23278	0.34748	0.45507	0.56147		1139	0.05248	0.06687			519	0.40816	0.41837	0.42857	0.43878	0.43878	0.43878		519.5	0.00729	0.00885	0.00937	0.0099	0.01042	0.01042
						660	0.01205	660	0.20567	0.76355		709.5	0.014	0.05975	0.11961	0.2319	0.34626	0.45338	0.55942		1140	0.05218	0.06774			519.5	0.41837	0.42857	0.43878	0.43878	0.43878	0.43878		520	0.00729	0.00885	0.00937	0.0099	0.01042	0.01042
						660.5	0.01205	660.5	0.20526	0.76129		710	0.01392	0.05953	0.11914	0.23101	0.34496	0.45174	0.55738		1141	0.05186	0.06858			520	0.41837	0.42857	0.43878	0.44898	0.44898	0.44898		520.5	0.00729	0.00833	0.00885	0.0099	0.01042	0.01042
						661	0.01205	661	0.20485	0.75904		710.5	0.0139	0.05928	0.11869	0.23017	0.34367	0.45009	0.55523		1142	0.05156	0.06942			520.5	0.42857	0.43878	0.44898	0.44898	0.44898	0.44898		521	0.00729	0.00833	0.00885	0.0099	0.01042	0.01042
						661.5	0.01205	661.5	0.20445	0.75678		711	0.01384	0.05901	0.11822	0.22928	0.34234	0.44832	0.55307		1143	0.05131	0.07024			521	0.42857	0.43878	0.44898	0.45918	0.45918	0.45918		521.5	0.00729	0.00833	0.00885	0.0099	0.01042	0.01042
						662	0.01205	662	0.20406	0.75453		711.5	0.01378	0.05876	0.11777	0.2283	0.34095	0.44651	0.55088		1144	0.05101	0.07104			521.5	0.42857	0.44898	0.45918	0.45918	0.45918	0.45918		522	0.00729	0.00833	0.00885	0.0099	0.01042	0.01042
						662.5	0.01205	662.5	0.20368	0.75228		712	0.01371	0.0585	0.11732	0.22743	0.3395	0.44473	0.54866		1145	0.05074	0.0718			522	0.43878	0.44898	0.45918	0.46939	0.46939	0.46939		522.5	0.00729	0.00833	0.00885	0.0099	0.01042	0.01042
						663	0.01205	663	0.2033	0.75003		712.5	0.01365	0.05829	0.11682	0.22659	0.33825	0.44313	0.54658		1146	0.05049	0.07255			522.5	0.43878	0.45918	0.46939	0.46939	0.46939	0.46939		523	0.00729	0.00833	0.00885	0.00937	0.0099	0.01042
						663.5	0.01205	663.5	0.20292	0.74778		713	0.01367	0.05812	0.11645	0.22576	0.33699	0.44155	0.54456		1147	0.05019	0.07324			523	0.44898	0.45918	0.46939	0.47959	0.47959	0.47959		523.5	0.00729	0.00833	0.00885	0.00937	0.0099	0.01042
						664	0.01205	664	0.20252	0.74554		713.5	0.01358	0.05785	0.116	0.22488	0.33571	0.43984	0.54244		1148	0.04992	0.07389			523.5	0.44898	0.46939	0.47959	0.47959	0.47959	0.47959		524	0.00677	0.00833	0.00885	0.00937	0.0099	0.01042
						664.5	0.01205	664.5	0.20211	0.7433		714	0.01356	0.05767	0.11553	0.224	0.33442	0.43817	0.54032		1149	0.04962	0.07448			524	0.45918	0.46939	0.47959	0.4898	0.4898	0.4898		524.5	0.00729	0.00833	0.00885	0.0099	0.0099	0.01042
						665	0.01205	665	0.2017	0.74106		714.5	0.01353	0.05742	0.11512	0.2231	0.33309	0.43644	0.53824		1150	0.04937	0.07503			524.5	0.45918	0.47959	0.4898	0.4898	0.4898	0.4898		525	0.00729	0.00833	0.00885	0.0099	0.0099	0.01042
						665.5	0.01205	665.5	0.20128	0.73883		715	0.01346	0.05716	0.11462	0.22221	0.33181	0.43471	0.53607		1151	0.04908	0.07553			525	0.46939	0.47959	0.4898	0.5	0.5	0.5		525.5	0.00729	0.00833	0.00885	0.0099	0.0099	0.01042
						666	0.01205	666	0.20084	0.73661		715.5	0.01338	0.05699	0.1142	0.22138	0.33061	0.4331	0.53397		1152	0.04878	0.07597			525.5	0.47959	0.4898	0.5	0.5	0.5	0.5		526	0.00729	0.00833	0.00885	0.00937	0.0099	0.01042
						666.5	0.01205	666.5	0.2004	0.73439		716	0.01332	0.05679	0.11375	0.22055	0.32939	0.43147	0.53197		1153	0.04848	0.07637			526	0.47959	0.4898	0.5	0.5102	0.5102	0.5102		526.5	0.00729	0.00833	0.00885	0.00937	0.0099	0.01042
						667	0.01205	667	0.19995	0.73218		716.5	0.01331	0.05659	0.11335	0.21966	0.32812	0.42974	0.53		1154	0.04823	0.07669			526.5	0.4898	0.5	0.5102	0.5102	0.5102	0.5102		527	0.00729	0.00833	0.00885	0.00937	0.0099	0.01042
						667.5	0.01205	667.5	0.19949	0.72997		717	0.01324	0.0563	0.1129	0.21878	0.32679	0.42806	0.528		1155	0.04799	0.07697			527	0.4898	0.5	0.5102	0.52041	0.52041	0.52041		527.5	0.00729	0.00833	0.00885	0.00937	0.0099	0.0099
						668	0.01205	668	0.19902	0.72776		717.5	0.01316	0.05606	0.11241	0.21794	0.32542	0.42628	0.52592		1156	0.04771	0.07721			527.5	0.5	0.5102	0.52041	0.52041	0.52041	0.53061		528	0.00729	0.00833	0.00885	0.00937	0.0099	0.0099
						668.5	0.01205	668.5	0.19855	0.72556		718	0.01309	0.0558	0.11189	0.21694	0.32404	0.4245	0.52368		1157	0.04744	0.07739			528	0.5	0.5102	0.52041	0.53061	0.53061	0.53061		528.5	0.00729	0.00833	0.00885	0.00937	0.0099	0.0099
						669	0.01205	669	0.19809	0.72336		718.5	0.01301	0.05555	0.11141	0.21604	0.3227	0.42274	0.5215		1158	0.04717	0.07754			528.5	0.5102	0.52041	0.53061	0.53061	0.53061	0.53061		529	0.00729	0.00833	0.00885	0.00937	0.0099	0.0099
						669.5	0.01205	669.5	0.19763	0.72117		719	0.01301	0.05534	0.11097	0.21522	0.32136	0.42104	0.51943		1159	0.04689	0.07761			529	0.5102	0.52041	0.53061	0.54082	0.54082	0.54082		529.5	0.00729	0.00833	0.00885	0.00937	0.0099	0.0099
						670	0.01205	670	0.19718	0.71898		719.5	0.01291	0.05511	0.11051	0.2144	0.32006	0.41937	0.51737		1160	0.04665	0.07761			529.5	0.52041	0.53061	0.54082	0.54082	0.55102	0.54082		530	0.00729	0.00833	0.00885	0.00937	0.0099	0.0099
						670.5	0.01205	670.5	0.19674	0.71679		720	0.01284	0.05486	0.11007	0.21354	0.31876	0.4178	0.51526		1161	0.04637	0.07756			530	0.52041	0.53061	0.54082	0.55102	0.55102	0.55102		530.5	0.00729	0.00833	0.00885	0.00937	0.0099	0.0099
						671	0.01205	671	0.1963	0.7146		720.5	0.01279	0.05465	0.10964	0.21267	0.31745	0.41611	0.5132		1162	0.0461	0.07744			530.5	0.53061	0.54082	0.55102	0.55102	0.56122	0.56122		531	0.00729	0.00833	0.00885	0.00937	0.0099	0.01042
						671.5	0.01205	671.5	0.19587	0.71243		721	0.01279	0.05449	0.10919	0.21182	0.31619	0.41443	0.51113		1163	0.0458	0.07724			531	0.53061	0.54082	0.55102	0.56122	0.56122	0.56122		531.5	0.00729	0.00833	0.00885	0.00937	0.0099	0.01042
						672	0.01205	672	0.19544	0.71026		721.5	0.01277	0.05424	0.10879	0.21094	0.3149	0.41278	0.50905		1164	0.04558	0.07694			531.5	0.54082	0.55102	0.56122	0.56122	0.57143	0.57143		532	0.00729	0.00833	0.00885	0.00937	0.0099	0.01042
						672.5	0.01205	672.5	0.19502	0.70808		722	0.01269	0.05399	0.10831	0.21002	0.31358	0.41111	0.50686		1165	0.04533	0.07654			532	0.55102	0.55102	0.57143	0.57143	0.57143	0.57143		532.5	0.00729	0.00833	0.00885	0.0099	0.0099	0.01042
						673	0.01205	673	0.1946	0.7059		722.5	0.0126	0.0537	0.10786	0.2091	0.31223	0.40938	0.50473		1166	0.04503	0.07602			532.5	0.55102	0.56122	0.57143	0.57143	0.58163	0.58163		533	0.00729	0.00833	0.00885	0.0099	0.0099	0.01042
						673.5	0.01205	673.5	0.19417	0.70373		723	0.01251	0.0535	0.10741	0.20826	0.31097	0.40766	0.50266		1167	0.04478	0.07543			533	0.56122	0.56122	0.57143	0.58163	0.58163	0.58163		533.5	0.00729	0.00833	0.00885	0.00937	0.0099	0.01042
						674	0.01205	674	0.19373	0.70156		723.5	0.01251	0.05327	0.10698	0.2074	0.30971	0.40593	0.50057		1168	0.04456	0.07471			533.5	0.56122	0.57143	0.58163	0.58163	0.59184	0.59184		534	0.00729	0.00833	0.00885	0.00937	0.0099	0.01042
						674.5	0.01205	674.5	0.19328	0.69939		724	0.01249	0.05305	0.10654	0.20656	0.30847	0.40427	0.49849		1169	0.04434	0.07389			534	0.57143	0.58163	0.59184	0.59184	0.59184	0.59184		534.5	0.00729	0.00833	0.00885	0.0099	0.01042	0.01042
						675	0.01205	675	0.19282	0.69722		724.5	0.01245	0.05284	0.10609	0.20565	0.30715	0.40257	0.49642		1170	0.04409	0.07295			534.5	0.57143	0.58163	0.59184	0.60204	0.60204	0.60204		535	0.00729	0.00833	0.00885	0.0099	0.01042	0.01042
						675.5	0.01205	675.5	0.19235	0.69506		725	0.01242	0.05262	0.10568	0.20478	0.30589	0.40086	0.49434		1171	0.04382	0.07188			535	0.58163	0.59184	0.60204	0.60204	0.60204	0.60204		535.5	0.00729	0.00833	0.00885	0.0099	0.01042	0.01042
						676	0.01205	676	0.19187	0.69289		725.5	0.01235	0.0524	0.10524	0.20393	0.30455	0.39921	0.49226		1172	0.04359	0.07071			535.5	0.58163	0.59184	0.60204	0.61224	0.61224	0.61224		536	0.00729	0.00833	0.00885	0.0099	0.01042	0.01042
						676.5	0.01205	676.5	0.19138	0.69073		726	0.01227	0.05216	0.10475	0.20303	0.30327	0.39744	0.49022		1173	0.04332	0.06942			536	0.59184	0.60204	0.61224	0.61224	0.61224	0.61224		536.5	0.00729	0.00885	0.00937	0.0099	0.01042	0.01042
						677	0.01205	677	0.19089	0.68856		726.5	0.01224	0.05189	0.10425	0.20214	0.30193	0.39573	0.48813		1174	0.04307	0.06806			536.5	0.59184	0.60204	0.61224	0.62245	0.62245	0.62245		537	0.00781	0.00885	0.00937	0.0099	0.01042	0.01094
						677.5	0.01205	677.5	0.19038	0.6864		727	0.01218	0.05168	0.10375	0.20123	0.30059	0.39398	0.48594		1175	0.04277	0.06657			537	0.60204	0.61224	0.62245	0.62245	0.62245	0.62245		537.5	0.00781	0.00885	0.00937	0.0099	0.01042	0.01094
						678	0.01205	678	0.18987	0.68423		727.5	0.01214	0.05147	0.10332	0.20036	0.29923	0.39225	0.48385		1176	0.04245	0.06503			537.5	0.61224	0.61224	0.62245	0.63265	0.63265	0.63265		538	0.00781	0.00885	0.00937	0.0099	0.01042	0.01094
						678.5	0.01205	678.5	0.18934	0.68207		728	0.01204	0.05123	0.10286	0.1995	0.29794	0.39059	0.48177		1177	0.04208	0.06339			538	0.61224	0.62245	0.63265	0.63265	0.63265	0.64286		538.5	0.00781	0.00885	0.00937	0.0099	0.01042	0.01094
						679	0.01205	679	0.18883	0.6799		728.5	0.01199	0.05096	0.10243	0.19867	0.29662	0.38892	0.47964		1178	0.04166	0.06168			538.5	0.62245	0.62245	0.63265	0.64286	0.64286	0.64286		539	0.00781	0.00885	0.00937	0.01042	0.01094	0.01094
						679.5	0.01205	679.5	0.18832	0.67772		729	0.0119	0.05067	0.10197	0.19781	0.29534	0.38729	0.47762		1179	0.04124	0.05992			539	0.62245	0.63265	0.64286	0.64286	0.64286	0.65306		539.5	0.00781	0.00885	0.00937	0.01042	0.01094	0.01094
						680	0.01205	680	0.18783	0.67554		729.5	0.0119	0.05051	0.10151	0.19696	0.29407	0.38564	0.47547		1180	0.04084	0.05811			539.5	0.63265	0.64286	0.65306	0.65306	0.65306	0.65306		540	0.00781	0.00885	0.00937	0.01042	0.01094	0.01094
						680.5	0.01205	680.5	0.18734	0.67335		730	0.01187	0.05034	0.10113	0.19617	0.29288	0.38405	0.47343		1181	0.04044	0.05625			540	0.64286	0.64286	0.65306	0.65306	0.66327	0.66327		540.5	0.00781	0.00885	0.00937	0.01042	0.01094	0.01094
						681	0.01205	681	0.18686	0.67116		730.5	0.01173	0.05001	0.10068	0.19525	0.29156	0.38241	0.47138		1182	0.03997	0.05439			540.5	0.64286	0.65306	0.66327	0.66327	0.66327	0.66327		541	0.00781	0.00885	0.0099	0.01042	0.01094	0.01094
						681.5	0.01205	681.5	0.1864	0.66897		731	0.01164	0.04973	0.1002	0.19437	0.29027	0.38072	0.46932		1183	0.03955	0.0525			541	0.65306	0.65306	0.66327	0.66327	0.67347	0.67347		541.5	0.00781	0.00885	0.0099	0.01042	0.01094	0.01146
						682	0.01205	682	0.18594	0.66677		731.5	0.01161	0.0495	0.09977	0.19353	0.28907	0.37909	0.46734		1184	0.03903	0.05059			541.5	0.65306	0.66327	0.67347	0.67347	0.67347	0.67347		542	0.00781	0.00937	0.0099	0.01042	0.01094	0.01146
						682.5	0.01205	682.5	0.1855	0.66456		732	0.01162	0.04935	0.09937	0.19273	0.28788	0.3775	0.46539		1185	0.03856	0.04868			542	0.66327	0.66327	0.67347	0.68367	0.68367	0.68367		542.5	0.00781	0.00937	0.0099	0.01042	0.01094	0.01146
						683	0.01205	683	0.18505	0.66235		732.5	0.0116	0.0492	0.09896	0.1919	0.28667	0.37597	0.46341		1186	0.03811	0.04679			542.5	0.67347	0.67347	0.68367	0.68367	0.68367	0.68367		543	0.00833	0.00937	0.0099	0.01042	0.01146	0.01146
						683.5	0.01205	683.5	0.1846	0.66013		733	0.01153	0.04897	0.09856	0.19109	0.28551	0.37434	0.46143		1187	0.03764	0.04491			543	0.67347	0.67347	0.68367	0.68367	0.69388	0.69388		543.5	0.00833	0.00937	0.0099	0.01094	0.01146	0.01146
						684	0.01205	684	0.18414	0.65792		733.5	0.01148	0.04879	0.09814	0.19027	0.28425	0.37266	0.45943		1188	0.03717	0.04305			543.5	0.68367	0.68367	0.69388	0.69388	0.69388	0.69388		544	0.00833	0.00937	0.0099	0.01094	0.01146	0.01146
						684.5	0.01205	684.5	0.18368	0.6557		734	0.01144	0.04861	0.0977	0.18938	0.28301	0.37104	0.45744		1189	0.0367	0.04121			544	0.68367	0.69388	0.69388	0.70408	0.70408	0.70408		544.5	0.00833	0.00937	0.0099	0.01094	0.01146	0.01146
						685	0.01205	685	0.18321	0.65347		734.5	0.01136	0.0483	0.09723	0.18853	0.28174	0.36941	0.45543		1190	0.03622	0.03943			544.5	0.69388	0.69388	0.70408	0.70408	0.70408	0.70408		545	0.00833	0.00937	0.0099	0.01094	0.01146	0.01198
						685.5	0.01205	685.5	0.18273	0.65124		735	0.01131	0.04811	0.09681	0.18771	0.28048	0.3678	0.45349		1191	0.03575	0.03771			545	0.69388	0.70408	0.70408	0.71429	0.71429	0.71429		545.5	0.00833	0.00937	0.01042	0.01094	0.01146	0.01198
						686	0.01205	686	0.18224	0.64902		735.5	0.01121	0.04794	0.0964	0.18688	0.27926	0.36616	0.45144		1192	0.03533	0.03608			545.5	0.70408	0.70408	0.71429	0.71429	0.71429	0.71429		546	0.00833	0.00937	0.01042	0.01094	0.01198	0.01198
						686.5	0.00602	686.5	0.18174	0.64679		736	0.01124	0.04768	0.09602	0.18609	0.27811	0.36462	0.44952		1193	0.03496	0.03451			546	0.71429	0.71429	0.71429	0.72449	0.72449	0.72449		546.5	0.00833	0.0099	0.01042	0.01146	0.01198	0.01198
						687	0.01205	687	0.18124	0.64457		736.5	0.01117	0.04746	0.09565	0.18531	0.2768	0.36299	0.44751		1194	0.03456	0.03305			546.5	0.71429	0.71429	0.72449	0.72449	0.72449	0.72449		547	0.00833	0.0099	0.01042	0.01146	0.01198	0.01198
						687.5	0.01205	687.5	0.18073	0.64234		737	0.01113	0.04722	0.09508	0.18444	0.27556	0.36138	0.44547		1195	0.03421	0.03173			547	0.72449	0.72449	0.72449	0.73469	0.73469	0.73469		547.5	0.00833	0.0099	0.01042	0.01146	0.01198	0.0125
						688	0.01205	688	0.18021	0.64012		737.5	0.01102	0.04704	0.09466	0.18368	0.27432	0.35982	0.44351		1196	0.03382	0.03052			547.5	0.72449	0.72449	0.73469	0.73469	0.73469	0.73469		548	0.00885	0.0099	0.01042	0.01146	0.01198	0.0125
						688.5	0.01205	688.5	0.17968	0.63791		738	0.01099	0.04687	0.09425	0.18285	0.27305	0.35824	0.44148		1197	0.03352	0.02948			548	0.73469	0.73469	0.7449	0.7449	0.7449	0.7449		548.5	0.00885	0.0099	0.01094	0.01146	0.01198	0.0125
						689	0.01205	689	0.17916	0.63569		738.5	0.011	0.04664	0.09385	0.18201	0.27178	0.35661	0.43943		1198	0.0332	0.02858			548.5	0.7449	0.73469	0.7449	0.7449	0.7449	0.7449		549	0.00885	0.0099	0.01094	0.01146	0.0125	0.0125
						689.5	0.01205	689.5	0.17864	0.63348		739	0.01094	0.04641	0.09339	0.18119	0.27057	0.35497	0.43741		1199	0.03292	0.02784			549	0.7449	0.7449	0.7551	0.7551	0.7551	0.7551		549.5	0.00885	0.0099	0.01094	0.01198	0.0125	0.0125
						690	0.01205	690	0.17814	0.63128		739.5	0.01086	0.04615	0.09299	0.18028	0.26931	0.35334	0.43541		1200	0.0327	0.02732			549.5	0.7551	0.7551	0.7551	0.7551	0.7551	0.7551		550	0.00885	0.01042	0.01094	0.01198	0.0125	0.01302
						690.5	0.01205	690.5	0.17764	0.62908		740	0.01079	0.04593	0.09256	0.17946	0.26807	0.35171	0.43346		1201	0.03243	0.02697			550	0.7551	0.7551	0.7551	0.76531	0.76531	0.76531		550.5	0.00885	0.01042	0.01094	0.01198	0.0125	0.01302
						691	0.01205	691	0.17716	0.62688		740.5	0.01078	0.04576	0.09217	0.17872	0.26688	0.3502	0.43159		1202	0.03213	0.02682			550.5	0.76531	0.76531	0.76531	0.76531	0.76531	0.76531		551	0.00885	0.01042	0.01094	0.01198	0.0125	0.01302
						691.5	0.01205	691.5	0.17668	0.62469		741	0.01077	0.04554	0.0918	0.17788	0.26572	0.34862	0.42958		1203	0.03188	0.0269			551	0.76531	0.76531	0.77551	0.77551	0.77551	0.77551		551.5	0.00885	0.01042	0.01146	0.01198	0.01302	0.01302
						692	0.01205	692	0.1762	0.62249		741.5	0.01066	0.04524	0.09134	0.17699	0.26452	0.34696	0.42759		1204	0.03166	0.02717			551.5	0.77551	0.77551	0.77551	0.77551	0.77551	0.77551		552	0.00885	0.01042	0.01146	0.0125	0.01302	0.01354
						692.5	0.01205	692.5	0.17574	0.6203		742	0.0106	0.04501	0.09086	0.17615	0.26328	0.34535	0.42559		1205	0.03144	0.02769			552	0.77551	0.77551	0.77551	0.78571	0.78571	0.78571		552.5	0.00937	0.01042	0.01146	0.0125	0.01302	0.01354
						693	0.01205	693	0.17528	0.61811		742.5	0.01055	0.04481	0.09042	0.17532	0.262	0.34369	0.42355		1206	0.03124	0.02838			552.5	0.78571	0.78571	0.78571	0.78571	0.78571	0.78571		553	0.00937	0.01042	0.01146	0.0125	0.01302	0.01354
						693.5	0.01205	693.5	0.17483	0.61592		743	0.01051	0.04458	0.08997	0.17449	0.26068	0.34201	0.42154		1207	0.03104	0.0293			553	0.78571	0.78571	0.78571	0.79592	0.79592	0.78571		553.5	0.00937	0.01094	0.01146	0.0125	0.01354	0.01354
						694	0.01205	694	0.17439	0.61373		743.5	0.01045	0.04442	0.0896	0.17361	0.25946	0.34041	0.41952		1208	0.03087	0.03037			553.5	0.79592	0.79592	0.79592	0.79592	0.79592	0.79592		554	0.00937	0.01094	0.01198	0.0125	0.01354	0.01406
						694.5	0.01205	694.5	0.17394	0.61155		744	0.01041	0.04421	0.08914	0.17278	0.25816	0.33875	0.41752		1209	0.03074	0.03161			554	0.79592	0.79592	0.79592	0.79592	0.79592	0.79592		554.5	0.00937	0.01094	0.01198	0.01302	0.01354	0.01406
						695	0.00602	695	0.17348	0.60937		744.5	0.01037	0.04402	0.08872	0.17191	0.25691	0.33711	0.41549		1210	0.03064	0.033			554.5	0.80612	0.80612	0.80612	0.80612	0.80612	0.80612		555	0.00937	0.01094	0.01198	0.01302	0.01354	0.01406
						695.5	0.01205	695.5	0.17301	0.6072		745	0.01034	0.04379	0.08825	0.17115	0.25566	0.33548	0.41345		1211	0.03057	0.03451			555	0.81633	0.80612	0.80612	0.80612	0.80612	0.80612		555.5	0.00937	0.01094	0.01198	0.01302	0.01354	0.01406
						696	0.01205	696	0.17253	0.60503		745.5	0.0103	0.04353	0.08773	0.1703	0.25432	0.33382	0.4113		1212	0.03049	0.03613			555.5	0.81633	0.81633	0.81633	0.81633	0.81633	0.81633		556	0.00937	0.01094	0.01198	0.01302	0.01406	0.01406
						696.5	0.01205	696.5	0.17204	0.60287		746	0.01023	0.04329	0.08736	0.16943	0.25306	0.33222	0.4093		1213	0.03047	0.03786			556	0.81633	0.81633	0.81633	0.81633	0.81633	0.81633		556.5	0.0099	0.01094	0.01198	0.01302	0.01406	0.01458
						697	0.01205	697	0.17155	0.60071		746.5	0.01018	0.04311	0.08697	0.16865	0.25188	0.33071	0.40734		1214	0.03047	0.03965			556.5	0.82653	0.81633	0.81633	0.81633	0.81633	0.81633		557	0.0099	0.01146	0.0125	0.01354	0.01406	0.01458
						697.5	0.00602	697.5	0.17105	0.59855		747	0.01014	0.04289	0.08651	0.1678	0.25062	0.32906	0.40529		1215	0.03044	0.04153			557	0.82653	0.82653	0.82653	0.82653	0.82653	0.81633		557.5	0.0099	0.01146	0.0125	0.01354	0.01406	0.01458
						698	0.00602	698	0.17054	0.59639		747.5	0.01002	0.04266	0.08608	0.16694	0.24936	0.32741	0.40329		1216	0.03047	0.04347			557.5	0.83673	0.82653	0.82653	0.82653	0.82653	0.82653		558	0.0099	0.01146	0.0125	0.01354	0.01458	0.01458
						698.5	0.00602	698.5	0.17002	0.59426		748	0.00996	0.04235	0.08561	0.16604	0.2481	0.32571	0.4012		1217	0.03052	0.04543			558	0.83673	0.83673	0.83673	0.82653	0.82653	0.82653		558.5	0.0099	0.01146	0.0125	0.01354	0.01458	0.0151
						699	0.00602	699	0.16951	0.59212		748.5	0.00991	0.04224	0.08517	0.1652	0.24684	0.32407	0.39914		1218	0.03062	0.04744			558.5	0.84694	0.83673	0.83673	0.83673	0.83673	0.83673		559	0.0099	0.01146	0.01302	0.01406	0.01458	0.0151
						699.5	0.00602	699.5	0.16901	0.58999		749	0.00991	0.04199	0.08474	0.16433	0.24559	0.32242	0.3971		1219	0.03067	0.04947			559	0.84694	0.84694	0.83673	0.83673	0.83673	0.83673		559.5	0.01042	0.01198	0.01302	0.01406	0.01458	0.0151
						700	0.00602	700	0.16852	0.58786		749.5	0.00986	0.04174	0.08432	0.1635	0.24433	0.32076	0.39507		1220	0.03069	0.05151			559.5	0.85714	0.84694	0.84694	0.84694	0.84694	0.83673		560	0.01042	0.01198	0.01302	0.01406	0.0151	0.01563
						700.5	0.00602	700.5	0.16804	0.58573		750	0.00981	0.04151	0.08385	0.16266	0.24317	0.31917	0.39303		1221	0.03074	0.05352			560	0.85714	0.84694	0.84694	0.84694	0.84694	0.84694		560.5	0.01042	0.01198	0.01302	0.01406	0.0151	0.01563
						701	0.00602	701	0.16757	0.5836		750.5	0.00975	0.04129	0.08348	0.16183	0.24189	0.31754	0.39107		1222	0.03082	0.05555			560.5	0.86735	0.85714	0.85714	0.84694	0.84694	0.84694		561	0.01042	0.01198	0.01302	0.01406	0.0151	0.01563
						701.5	0.00602	701.5	0.1671	0.58147		751	0.00968	0.04107	0.08303	0.16099	0.24061	0.31591	0.38908		1223	0.03084	0.05754			561	0.86735	0.85714	0.85714	0.85714	0.85714	0.85714		561.5	0.01042	0.01198	0.01302	0.01458	0.0151	0.01563
						702	0.00602	702	0.16664	0.57934		751.5	0.00968	0.04086	0.08257	0.16014	0.23935	0.31426	0.38708		1224	0.03087	0.05947			561.5	0.86735	0.86735	0.85714	0.85714	0.85714	0.85714		562	0.01042	0.01198	0.01354	0.01458	0.0151	0.01615
						702.5	0.00602	702.5	0.1662	0.57721		752	0.00966	0.04061	0.08218	0.15932	0.23809	0.31267	0.3851		1225	0.03087	0.06138			562	0.87755	0.86735	0.86735	0.85714	0.85714	0.85714		562.5	0.01042	0.0125	0.01354	0.01458	0.01563	0.01615
						703	0.00602	703	0.16576	0.57508		752.5	0.00952	0.04038	0.08175	0.15852	0.23686	0.31106	0.38309		1226	0.03087	0.06322			562.5	0.87755	0.86735	0.86735	0.86735	0.86735	0.85714		563	0.01094	0.0125	0.01354	0.01458	0.01563	0.01615
						703.5	0.00602	703.5	0.16533	0.57296		753	0.00949	0.0402	0.08135	0.15778	0.23571	0.30951	0.38123		1227	0.03084	0.06498			563	0.88776	0.87755	0.87755	0.86735	0.86735	0.86735		563.5	0.01094	0.0125	0.01354	0.0151	0.01563	0.01615
						704	0.00602	704	0.1649	0.57082		753.5	0.00945	0.03997	0.08094	0.15698	0.23452	0.30796	0.3793		1228	0.03087	0.06667			563.5	0.88776	0.87755	0.87755	0.87755	0.86735	0.86735		564	0.01094	0.0125	0.01406	0.0151	0.01615	0.01667
						704.5	0.00602	704.5	0.16448	0.56869		754	0.00938	0.03977	0.08058	0.15616	0.23335	0.30648	0.37736		1229	0.03089	0.06828			564	0.88776	0.88776	0.87755	0.87755	0.87755	0.86735		564.5	0.01094	0.01302	0.01406	0.0151	0.01615	0.01667
						705	0.00602	705	0.16406	0.56656		754.5	0.00937	0.03963	0.08017	0.15544	0.23224	0.30505	0.37552		1230	0.03089	0.06977			564.5	0.89796	0.88776	0.87755	0.87755	0.87755	0.86735		565	0.01094	0.01302	0.01406	0.01563	0.01615	0.01667
						705.5	0.00602	705.5	0.16363	0.56443		755	0.00935	0.03945	0.07976	0.15463	0.23106	0.30347	0.37367		1231	0.03089	0.07113			565	0.89796	0.88776	0.88776	0.87755	0.87755	0.87755		565.5	0.01146	0.01302	0.01406	0.01563	0.01667	0.01719
						706	0.00602	706	0.1632	0.56229		755.5	0.00923	0.03921	0.07934	0.15382	0.22987	0.30193	0.3718		1232	0.03084	0.0724			565.5	0.90816	0.88776	0.88776	0.88776	0.87755	0.87755		566	0.01146	0.01302	0.01458	0.01563	0.01667	0.01719
						706.5	0.00602	706.5	0.16276	0.56015		756	0.00921	0.039	0.07891	0.15299	0.22871	0.30044	0.36994		1233	0.03082	0.07354			566	0.90816	0.89796	0.88776	0.88776	0.88776	0.87755		566.5	0.01146	0.01302	0.01458	0.01615	0.01667	0.01719
						707	0.00602	707	0.16231	0.55801		756.5	0.00912	0.0388	0.07854	0.15221	0.22754	0.29892	0.36802		1234	0.03074	0.07453			566.5	0.90816	0.89796	0.89796	0.88776	0.88776	0.88776		567	0.01146	0.01354	0.01458	0.01615	0.01719	0.01771
[truncated: 1,162 more rows]
[truncated: 18 more columns]

## Sheet: Fig. 5b-g
	Fig. 5b					Fig. 5c						Fig. 5d					Fig. 5e					Fig. 5f					Fig. 5g
[truncated: 1,402 more rows]

[truncated: 22 more sheets: Fig. 7h-i, Supplementary Figure 1a-d, Supplementary Figure 2a-d, Supplementary Figure 3a-d, Supplementary Figure 4a-d, Supplementary Figure 6, Supplementary Figure 9, Supplementary Figure 10, Supplementary Figure 12a-c, Supplementary Figure 13a-b, Supplementary Figure 14a-f, Supplementary Figure 15, Supplementary Figure 16a-c, Supplementary Figure 17a-b, Supplementary Figure 18, Supplementary Figure 19, Supplementary Figure 20, Supplementary Figure 21, Supplementary Figure 22a, Supplementary Figure 24a-b …]
